# Supplementary material for: 4-Dimethyl­amino-1-(4-meth­oxy­phen­yl)-2,5-dioxo-2,5-dihydro-1H-pyrrole-3-carbonitrile
Source: Acta Crystallogr Sect E Struct Rep Online. 2013 Feb 23;69(Pt 3):o437. doi: 10.1107/S1600536813004893 (PMC3588536; doi:10.1107/S1600536813004893)
Supplement: Supplementary file 1 [file e-69-0o437-sup1.cif]

##############################################################################
#                                                                            #
# This CIF contains the data in a paper accepted for publication in          #
# Acta Crystallographica Section E. It conforms to the requirements of       #
# Notes for Authors for Acta Crystallographica Section E, and has been       #
# peer reviewed under the auspices of the IUCr Commission on Journals.       #
#                                                                            #
# Full details of the Crystallographic Information File format               #
# are given in the paper "The Crystallographic Information File (CIF):       #
# a New Standard Archive File for Crystallography" by S. R. Hall, F. H.      #
# Allen and I. D. Brown [Acta Cryst. (1991), A47, 655-685].                  #
#                                                                            #
# The current version of the core CIF dictionary is obtainable from          #
# ftp://ftp.iucr.org/pub/cif_core.dic.                                       #
#                                                                            #
# Software is freely available for graphical display of the structure(s)     #
# in this CIF. For information consult the CIF software page                 #
# http://www.iucr.org/resources/cif/software.                                #
#                                                                            #
# This file may be used for bona fide research purposes within the           #
# scientific community so long as proper attribution is given to the journal # 
# article from which it was obtained.                                        #
#                                                                            #
##############################################################################
data_global
_audit_creation_method     SHELXL-97
_journal_date_recd_electronic     2013-02-14
_journal_date_accepted     2013-02-19
_journal_name_full     'Acta Crystallographica, Section E'
_journal_year     2013
_journal_volume     69
_journal_issue      3
_journal_page_first     o437
_journal_page_last     o437
_journal_paper_category     QO
_journal_paper_doi     10.1107/S1600536813004893
_journal_coeditor_code     HB7042
_publ_contact_author_name     ' Edward RT Tiekink '
_publ_contact_author_address
;
Department of Chemistry, University of Malaya,
50603 Kuala Lumpur, Malaysia
;
_publ_contact_author_email
;
edward.tiekink@gmail.com
;
_publ_contact_author_fax     ' +60 3 7967 4193 '
_publ_contact_author_phone     ' +60 3 7967 6775 '
_publ_section_title
;\
4-Dimethylamino-1-(4-methoxyphenyl)-2,5-dioxo-2,5-dihydro-1<i>H</i>-pyrrole-3-\
carbonitrile
;
loop_
    _publ_author_name
    _publ_author_footnote
    _publ_author_address
    'Bakr F. Abdel-Wahab'
;
Additional correspondence author, e-mail: bakrfatehy@yahoo.com.
;
;
Applied Organic Chemistry Department,
National Research Centre,
Dokki,
12622 Giza,
Egypt
;
    'Hanan A. Mohamed' .
;
Applied Organic Chemistry Department,
National Research Centre,
Dokki,
12622 Giza,
Egypt
;
    'Abdelbasset A. Farahat' .
;
Department of Pharmaceutical Organic Chemistry,
Faculty of Pharmacy,
Mansoura University,
Mansoura 35516,
Egypt
;
    'Ng, Seik Weng' .
;
     Department of Chemistry
     University of Malaya
     50603 Kuala Lumpur
     Malaysia
     Chemistry Department
     Faculty of Science
     King Abdulaziz University
     PO Box 80203 Jeddah
     Saudi Arabia
;
    'Tiekink, Edward R. T.' .
;
Department of Chemistry, University of Malaya,
50603 Kuala Lumpur, Malaysia
;
data_I
_audit_creation_method     SHELXL-97
_chemical_name_systematic
;\
4-Dimethylamino-1-(4-methoxyphenyl)-2,5-dioxo-2,5-dihydro-1<i>H</i>-pyrrole-3-\
carbonitrile
;
_chemical_name_common     ?
_chemical_formula_moiety     'C14 H13 N3 O3'
_chemical_formula_sum     'C14 H13 N3 O3'
_chemical_formula_iupac     'C14 H13 N3 O3'
_chemical_formula_weight     271.27
_chemical_melting_point     ?
_symmetry_cell_setting     monoclinic
_symmetry_space_group_name_H-M     'P 21/c'
_symmetry_space_group_name_Hall     '-P 2ybc'
loop_
    _symmetry_equiv_pos_as_xyz
    'x, y, z'
    '-x, y+1/2, -z+1/2'
    '-x, -y, -z'
    'x, -y-1/2, z-1/2'
_cell_length_a     12.7408(14)
_cell_length_b     7.8520(9)
_cell_length_c     14.4194(18)
_cell_angle_alpha     90.00
_cell_angle_beta     115.163(14)
_cell_angle_gamma     90.00
_cell_volume     1305.6(3)
_cell_formula_units_Z     4
_cell_measurement_reflns_used     1717
_cell_measurement_theta_min     2.8534
_cell_measurement_theta_max     27.4979
_cell_measurement_temperature     295(2)
_exptl_crystal_description     prism
_exptl_crystal_colour     yellow
_exptl_crystal_size_max     0.40
_exptl_crystal_size_mid     0.20
_exptl_crystal_size_min     0.10
_exptl_crystal_density_diffrn     1.380
_exptl_crystal_density_meas     ?
_exptl_crystal_density_method     'not measured'
_exptl_crystal_F_000     568
_exptl_absorpt_coefficient_mu     0.100
_exptl_absorpt_correction_type     multi-scan
_exptl_absorpt_process_details     '(CrysAlis PRO; Agilent, 2011)'
_exptl_absorpt_correction_T_min     0.86934
_exptl_absorpt_correction_T_max     1.00000
_exptl_special_details
;
;
_diffrn_ambient_temperature     295(2)
_diffrn_radiation_type     MoK\a
_diffrn_radiation_wavelength     0.71073
_diffrn_radiation_source     'SuperNova (Mo) X-ray Source'
_diffrn_radiation_monochromator     Mirror
_diffrn_measurement_device_type
                  'Agilent SuperNova Dual diffractometer with an Atlas detector'
_diffrn_measurement_method     '\w scan'
_diffrn_detector_area_resol_mean     10.4041
_diffrn_reflns_number     8113
_diffrn_reflns_av_R_equivalents     0.0397
_diffrn_reflns_av_sigmaI/netI     0.0463
_diffrn_reflns_theta_min     2.86
_diffrn_reflns_theta_max     27.56
_diffrn_reflns_theta_full     27.56
_diffrn_measured_fraction_theta_max     1.000
_diffrn_measured_fraction_theta_full     1.000
_diffrn_reflns_limit_h_min     -16
_diffrn_reflns_limit_h_max     16
_diffrn_reflns_limit_k_min     -9
_diffrn_reflns_limit_k_max     10
_diffrn_reflns_limit_l_min     -17
_diffrn_reflns_limit_l_max     18
_diffrn_standards_number     0
_diffrn_standards_interval_count     0
_diffrn_standards_interval_time     0
_diffrn_standards_decay_%     0
_refine_special_details
;
Refinement of <i>F</i>^2^ against ALL reflections. The weighted <i>R</i>-factor
<i>wR</i> and goodness of fit <i>S</i> are based on <i>F</i>^2^, conventional
<i>R</i>-factors <i>R</i> are based on <i>F</i>, with <i>F</i> set to zero for
negative <i>F</i>^2^. The threshold expression of <i>F</i>^2^ >
\s(<i>F</i>^2^) is used only for calculating <i>R</i>-factors(gt) <i>etc</i>.
and is not relevant to the choice of reflections for refinement.
<i>R</i>-factors based on <i>F</i>^2^ are statistically about twice as large
as those based on <i>F</i>, and <i>R</i>- factors based on ALL data will be
even larger.
;
_reflns_number_total     3020
_reflns_number_gt     1772
_reflns_threshold_expression     I>2\s(I)
_refine_ls_structure_factor_coef     Fsqd
_refine_ls_matrix_type     full
_refine_ls_R_factor_all     0.0996
_refine_ls_R_factor_gt     0.0535
_refine_ls_wR_factor_gt     0.1285
_refine_ls_wR_factor_ref     0.1525
_refine_ls_goodness_of_fit_ref     1.037
_refine_ls_restrained_S_all     1.037
_refine_ls_number_reflns     3020
_refine_ls_number_parameters     184
_refine_ls_number_restraints     0
_refine_ls_hydrogen_treatment     constr
_refine_ls_weighting_scheme     calc
_refine_ls_weighting_details
         'calc w=1/[\s^2^(Fo^2^)+(0.0573P)^2^+0.2680P] where P=(Fo^2^+2Fc^2^)/3'
_atom_sites_solution_hydrogens     geom
_atom_sites_solution_primary     direct
_atom_sites_solution_secondary     difmap
_refine_ls_shift/su_max     0.001
_refine_ls_shift/su_mean     0.000
_refine_diff_density_max     0.200
_refine_diff_density_min     -0.169
_refine_ls_extinction_method     'SHELXL97 (Sheldrick, 2008)'
_refine_ls_extinction_coef     0.0065(17)
_refine_ls_extinction_expression
                                  'Fc^*^=kFc[1+0.001xFc^2^\l^3^/sin(2\q)]^-1/4^'
loop_
    _atom_type_symbol
    _atom_type_description
    _atom_type_scat_dispersion_real
    _atom_type_scat_dispersion_imag
    _atom_type_scat_source
    'C' 'C' 0.0033 0.0016
                         'International Tables Vol C Tables 4.2.6.8 and 6.1.1.4'
    'H' 'H' 0.0000 0.0000
                         'International Tables Vol C Tables 4.2.6.8 and 6.1.1.4'
    'N' 'N' 0.0061 0.0033
                         'International Tables Vol C Tables 4.2.6.8 and 6.1.1.4'
    'O' 'O' 0.0106 0.0060
                         'International Tables Vol C Tables 4.2.6.8 and 6.1.1.4'
_computing_data_collection     'CrysAlis PRO (Agilent, 2011)'
_computing_cell_refinement     'CrysAlis PRO (Agilent, 2011)'
_computing_data_reduction     'CrysAlis PRO (Agilent, 2011)'
_computing_structure_solution     'SHELXS97 (Sheldrick, 2008)'
_computing_structure_refinement     'SHELXL97 (Sheldrick, 2008)'
_computing_molecular_graphics
;
ORTEP-3 for Windows (Farrugia, 2012) and DIAMOND (Brandenburg,
2006)
;
_computing_publication_material     'publCIF (Westrip, 2010)'
loop_
    _atom_site_type_symbol
    _atom_site_label
    _atom_site_fract_x
    _atom_site_fract_y
    _atom_site_fract_z
    _atom_site_U_iso_or_equiv
    _atom_site_adp_type
    _atom_site_calc_flag
    _atom_site_refinement_flags
    _atom_site_occupancy
    _atom_site_symmetry_multiplicity
    _atom_site_disorder_assembly
    _atom_site_disorder_group
    O O1 0.87550(12) 0.4211(2) 0.83764(12) 0.0638(5) Uani d . 1 1 . .
    O O2 0.54480(12) 0.7013(2) 0.63309(13) 0.0643(5) Uani d . 1 1 . .
    O O3 0.86456(14) 0.6113(3) 0.40226(13) 0.0700(5) Uani d . 1 1 . .
    N N1 0.72098(13) 0.5628(2) 0.71557(13) 0.0457(5) Uani d . 1 1 . .
    N N2 0.74285(15) 0.4605(3) 0.96511(14) 0.0517(5) Uani d . 1 1 . .
    N N3 0.43202(18) 0.7134(3) 0.82506(18) 0.0764(7) Uani d . 1 1 . .
    C C1 0.78270(17) 0.4912(3) 0.81026(17) 0.0461(5) Uani d . 1 1 . .
    C C2 0.71002(16) 0.5147(3) 0.87029(16) 0.0448(5) Uani d . 1 1 . .
    C C3 0.60974(16) 0.5976(3) 0.80526(16) 0.0463(6) Uani d . 1 1 . .
    C C4 0.61362(16) 0.6288(3) 0.70794(17) 0.0471(6) Uani d . 1 1 . .
    C C5 0.85888(19) 0.3921(4) 1.03016(18) 0.0665(8) Uani d . 1 1 . .
    H H5A 0.9024 0.3797 0.9901 0.100 Uiso calc R 1 1 . .
    H H5B 0.8511 0.2831 1.0567 0.100 Uiso calc R 1 1 . .
    H H5C 0.8987 0.4689 1.0859 0.100 Uiso calc R 1 1 . .
    C C6 0.6647(2) 0.4773(4) 1.01516(18) 0.0644(7) Uani d . 1 1 . .
    H H6A 0.5885 0.4397 0.9693 0.097 Uiso calc R 1 1 . .
    H H6B 0.6615 0.5944 1.0329 0.097 Uiso calc R 1 1 . .
    H H6C 0.6929 0.4089 1.0761 0.097 Uiso calc R 1 1 . .
    C C7 0.51255(19) 0.6588(3) 0.81992(18) 0.0551(6) Uani d . 1 1 . .
    C C8 0.75727(16) 0.5680(3) 0.63493(16) 0.0445(5) Uani d . 1 1 . .
    C C9 0.68625(17) 0.5068(3) 0.53895(17) 0.0501(6) Uani d . 1 1 . .
    H H9 0.6157 0.4570 0.5278 0.060 Uiso calc R 1 1 . .
    C C10 0.71847(18) 0.5185(3) 0.45933(18) 0.0528(6) Uani d . 1 1 . .
    H H10 0.6694 0.4782 0.3947 0.063 Uiso calc R 1 1 . .
    C C11 0.82415(18) 0.5903(3) 0.47577(18) 0.0522(6) Uani d . 1 1 . .
    C C12 0.89700(18) 0.6489(3) 0.57264(18) 0.0558(6) Uani d . 1 1 . .
    H H12 0.9687 0.6952 0.5843 0.067 Uiso calc R 1 1 . .
    C C13 0.86383(17) 0.6389(3) 0.65152(17) 0.0518(6) Uani d . 1 1 . .
    H H13 0.9127 0.6796 0.7161 0.062 Uiso calc R 1 1 . .
    C C14 0.8062(2) 0.5219(4) 0.3082(2) 0.0729(8) Uani d . 1 1 . .
    H H14A 0.8420 0.5479 0.2632 0.109 Uiso calc R 1 1 . .
    H H14B 0.7263 0.5559 0.2766 0.109 Uiso calc R 1 1 . .
    H H14C 0.8111 0.4016 0.3213 0.109 Uiso calc R 1 1 . .
loop_
    _atom_site_aniso_label
    _atom_site_aniso_U_11
    _atom_site_aniso_U_22
    _atom_site_aniso_U_33
    _atom_site_aniso_U_12
    _atom_site_aniso_U_13
    _atom_site_aniso_U_23
    O1 0.0468(9) 0.0708(13) 0.0703(11) 0.0171(8) 0.0215(8) 0.0120(9)
    O2 0.0497(9) 0.0694(13) 0.0663(10) 0.0130(8) 0.0174(8) 0.0112(10)
    O3 0.0740(11) 0.0761(14) 0.0704(11) -0.0066(9) 0.0409(9) 0.0007(10)
    N1 0.0349(9) 0.0490(12) 0.0492(10) 0.0021(8) 0.0143(8) 0.0038(9)
    N2 0.0497(10) 0.0507(13) 0.0499(11) -0.0038(9) 0.0165(8) -0.0009(9)
    N3 0.0643(13) 0.0814(19) 0.0946(17) 0.0171(12) 0.0445(12) 0.0116(14)
    C1 0.0391(11) 0.0387(13) 0.0550(13) -0.0014(9) 0.0146(9) -0.0004(11)
    C2 0.0408(11) 0.0387(13) 0.0486(12) -0.0057(9) 0.0131(9) -0.0051(10)
    C3 0.0373(11) 0.0429(14) 0.0555(13) -0.0018(9) 0.0167(9) -0.0026(11)
    C4 0.0358(11) 0.0446(14) 0.0558(13) 0.0010(9) 0.0145(9) 0.0002(11)
    C5 0.0574(14) 0.070(2) 0.0572(14) 0.0056(12) 0.0102(11) 0.0095(13)
    C6 0.0663(15) 0.071(2) 0.0569(15) -0.0048(13) 0.0276(12) -0.0023(13)
    C7 0.0495(13) 0.0514(16) 0.0641(15) 0.0005(11) 0.0240(11) 0.0017(12)
    C8 0.0389(11) 0.0400(13) 0.0520(13) 0.0016(9) 0.0168(9) 0.0016(10)
    C9 0.0388(11) 0.0452(14) 0.0610(14) -0.0034(9) 0.0162(10) 0.0007(12)
    C10 0.0474(12) 0.0538(16) 0.0530(13) -0.0010(10) 0.0174(10) -0.0009(12)
    C11 0.0524(13) 0.0473(15) 0.0604(14) 0.0034(10) 0.0273(11) 0.0045(12)
    C12 0.0428(12) 0.0532(16) 0.0731(16) -0.0064(10) 0.0262(11) -0.0014(13)
    C13 0.0385(11) 0.0518(15) 0.0586(14) -0.0045(10) 0.0144(10) -0.0051(12)
    C14 0.0936(19) 0.065(2) 0.0674(17) 0.0095(15) 0.0411(15) 0.0042(15)
_geom_special_details
;
All e.s.d.'s (except the e.s.d. in the dihedral angle between two l.s. planes)
are estimated using the full covariance matrix. The cell e.s.d.'s are taken
into account individually in the estimation of e.s.d.'s in distances, angles
and torsion angles; correlations between e.s.d.'s in cell parameters are only
used when they are defined by crystal symmetry. An approximate (isotropic)
treatment of cell e.s.d.'s is used for estimating e.s.d.'s involving l.s.
planes.
;
loop_
    _geom_bond_atom_site_label_1
    _geom_bond_atom_site_label_2
    _geom_bond_site_symmetry_2
    _geom_bond_distance
    _geom_bond_publ_flag
    O1 C1 . 1.208(2) ?
    O2 C4 . 1.206(3) ?
    O3 C11 . 1.371(3) ?
    O3 C14 . 1.424(3) ?
    N1 C1 . 1.373(3) ?
    N1 C8 . 1.423(3) ?
    N1 C4 . 1.422(3) ?
    N2 C2 . 1.319(3) ?
    N2 C6 . 1.463(3) ?
    N2 C5 . 1.475(3) ?
    N3 C7 . 1.143(3) ?
    C1 C2 . 1.524(3) ?
    C2 C3 . 1.384(3) ?
    C3 C7 . 1.425(3) ?
    C3 C4 . 1.446(3) ?
    C5 H5A . 0.9600 ?
    C5 H5B . 0.9600 ?
    C5 H5C . 0.9600 ?
    C6 H6A . 0.9600 ?
    C6 H6B . 0.9600 ?
    C6 H6C . 0.9600 ?
    C8 C9 . 1.378(3) ?
    C8 C13 . 1.391(3) ?
    C9 C10 . 1.377(3) ?
    C9 H9 . 0.9300 ?
    C10 C11 . 1.384(3) ?
    C10 H10 . 0.9300 ?
    C11 C12 . 1.386(3) ?
    C12 C13 . 1.374(3) ?
    C12 H12 . 0.9300 ?
    C13 H13 . 0.9300 ?
    C14 H14A . 0.9600 ?
    C14 H14B . 0.9600 ?
    C14 H14C . 0.9600 ?
loop_
    _geom_angle_atom_site_label_1
    _geom_angle_atom_site_label_2
    _geom_angle_atom_site_label_3
    _geom_angle_site_symmetry_1
    _geom_angle_site_symmetry_3
    _geom_angle
    _geom_angle_publ_flag
    C11 O3 C14 . . 117.5(2) ?
    C1 N1 C8 . . 125.20(17) ?
    C1 N1 C4 . . 110.58(18) ?
    C8 N1 C4 . . 124.21(17) ?
    C2 N2 C6 . . 119.99(19) ?
    C2 N2 C5 . . 124.6(2) ?
    C6 N2 C5 . . 115.32(19) ?
    O1 C1 N1 . . 125.4(2) ?
    O1 C1 C2 . . 128.0(2) ?
    N1 C1 C2 . . 106.60(17) ?
    N2 C2 C3 . . 130.4(2) ?
    N2 C2 C1 . . 123.25(19) ?
    C3 C2 C1 . . 106.32(19) ?
    C2 C3 C7 . . 131.9(2) ?
    C2 C3 C4 . . 109.54(18) ?
    C7 C3 C4 . . 118.50(18) ?
    O2 C4 N1 . . 123.4(2) ?
    O2 C4 C3 . . 129.56(19) ?
    N1 C4 C3 . . 106.97(17) ?
    N2 C5 H5A . . 109.5 ?
    N2 C5 H5B . . 109.5 ?
    H5A C5 H5B . . 109.5 ?
    N2 C5 H5C . . 109.5 ?
    H5A C5 H5C . . 109.5 ?
    H5B C5 H5C . . 109.5 ?
    N2 C6 H6A . . 109.5 ?
    N2 C6 H6B . . 109.5 ?
    H6A C6 H6B . . 109.5 ?
    N2 C6 H6C . . 109.5 ?
    H6A C6 H6C . . 109.5 ?
    H6B C6 H6C . . 109.5 ?
    N3 C7 C3 . . 175.1(3) ?
    C9 C8 C13 . . 119.2(2) ?
    C9 C8 N1 . . 120.52(18) ?
    C13 C8 N1 . . 120.23(19) ?
    C10 C9 C8 . . 120.9(2) ?
    C10 C9 H9 . . 119.6 ?
    C8 C9 H9 . . 119.6 ?
    C9 C10 C11 . . 119.8(2) ?
    C9 C10 H10 . . 120.1 ?
    C11 C10 H10 . . 120.1 ?
    O3 C11 C12 . . 115.4(2) ?
    O3 C11 C10 . . 125.0(2) ?
    C12 C11 C10 . . 119.6(2) ?
    C13 C12 C11 . . 120.4(2) ?
    C13 C12 H12 . . 119.8 ?
    C11 C12 H12 . . 119.8 ?
    C12 C13 C8 . . 120.1(2) ?
    C12 C13 H13 . . 119.9 ?
    C8 C13 H13 . . 119.9 ?
    O3 C14 H14A . . 109.5 ?
    O3 C14 H14B . . 109.5 ?
    H14A C14 H14B . . 109.5 ?
    O3 C14 H14C . . 109.5 ?
    H14A C14 H14C . . 109.5 ?
    H14B C14 H14C . . 109.5 ?
loop_
    _geom_torsion_atom_site_label_1
    _geom_torsion_atom_site_label_2
    _geom_torsion_atom_site_label_3
    _geom_torsion_atom_site_label_4
    _geom_torsion_site_symmetry_1
    _geom_torsion_site_symmetry_2
    _geom_torsion_site_symmetry_3
    _geom_torsion_site_symmetry_4
    _geom_torsion
    _geom_torsion_publ_flag
    C8 N1 C1 O1 . . . . -0.9(4) ?
    C4 N1 C1 O1 . . . . 177.9(2) ?
    C8 N1 C1 C2 . . . . -179.66(19) ?
    C4 N1 C1 C2 . . . . -0.9(2) ?
    C6 N2 C2 C3 . . . . 3.3(4) ?
    C5 N2 C2 C3 . . . . -172.2(2) ?
    C6 N2 C2 C1 . . . . -175.7(2) ?
    C5 N2 C2 C1 . . . . 8.7(3) ?
    O1 C1 C2 N2 . . . . 1.2(4) ?
    N1 C1 C2 N2 . . . . 179.9(2) ?
    O1 C1 C2 C3 . . . . -178.1(2) ?
    N1 C1 C2 C3 . . . . 0.6(2) ?
    N2 C2 C3 C7 . . . . 3.6(4) ?
    C1 C2 C3 C7 . . . . -177.2(2) ?
    N2 C2 C3 C4 . . . . -179.3(2) ?
    C1 C2 C3 C4 . . . . -0.1(2) ?
    C1 N1 C4 O2 . . . . 178.4(2) ?
    C8 N1 C4 O2 . . . . -2.8(4) ?
    C1 N1 C4 C3 . . . . 0.8(2) ?
    C8 N1 C4 C3 . . . . 179.62(19) ?
    C2 C3 C4 O2 . . . . -177.8(2) ?
    C7 C3 C4 O2 . . . . -0.2(4) ?
    C2 C3 C4 N1 . . . . -0.4(3) ?
    C7 C3 C4 N1 . . . . 177.2(2) ?
    C1 N1 C8 C9 . . . . 126.3(2) ?
    C4 N1 C8 C9 . . . . -52.3(3) ?
    C1 N1 C8 C13 . . . . -55.3(3) ?
    C4 N1 C8 C13 . . . . 126.1(2) ?
    C13 C8 C9 C10 . . . . -1.4(4) ?
    N1 C8 C9 C10 . . . . 177.0(2) ?
    C8 C9 C10 C11 . . . . 0.9(4) ?
    C14 O3 C11 C12 . . . . 166.8(2) ?
    C14 O3 C11 C10 . . . . -13.9(4) ?
    C9 C10 C11 O3 . . . . -178.9(2) ?
    C9 C10 C11 C12 . . . . 0.4(4) ?
    O3 C11 C12 C13 . . . . 178.1(2) ?
    C10 C11 C12 C13 . . . . -1.3(4) ?
    C11 C12 C13 C8 . . . . 0.8(4) ?
    C9 C8 C13 C12 . . . . 0.6(4) ?
    N1 C8 C13 C12 . . . . -177.8(2) ?
loop_
    _geom_hbond_atom_site_label_D
    _geom_hbond_atom_site_label_H
    _geom_hbond_atom_site_label_A
    _geom_hbond_site_symmetry_A
    _geom_hbond_distance_DH
    _geom_hbond_distance_HA
    _geom_hbond_distance_DA
    _geom_hbond_angle_DHA
    C6 H6A O2 2_646 0.96 2.54 3.397(3) 149
    C12 H12 O1 2_756 0.93 2.54 3.384(3) 151
    C5 H5B Cg1 4_555 0.96 2.94 3.848(3) 158
    C6 H6B Cg1 4_565 0.96 3.00 3.781(3) 140
