# Supplementary material for: 4-Dimethyl­amino-1-(4-meth­oxy­phen­yl)-2,5-dioxo-2,5-dihydro-1H-pyrrole-3-carbonitrile
Source: Acta Crystallogr Sect E Struct Rep Online. 2013 Feb 23;69(Pt 3):o437. doi: 10.1107/S1600536813004893 (PMC3588536; doi:10.1107/S1600536813004893)
Supplement: Supplementary file 2 [file e-69-0o437-Isup2.hkl]

# 
# h,k,l, Fc-squared, Fo-squared, sigma(Fo-squared) and status flag 
# 
data_I
_shelx_title '  P21/c' 
_shelx_refln_list_code          4 
_shelx_F_calc_maximum      155.40 
_exptl_crystal_F_000       568.00 
_reflns_d_resolution_high  0.7681 
 
loop_ 
 _symmetry_equiv_pos_as_xyz 
 'x, y, z' 
 '-x, y+1/2, -z+1/2' 
 '-x, -y, -z' 
 'x, -y-1/2, z-1/2' 
 
_cell_length_a    12.7408 
_cell_length_b     7.8520 
_cell_length_c    14.4194 
_cell_angle_alpha  90.000 
_cell_angle_beta  115.163 
_cell_angle_gamma  90.000 
 
_shelx_F_squared_multiplier     1.000 
 
loop_ 
 _refln_index_h 
 _refln_index_k 
 _refln_index_l 
 _refln_F_squared_calc 
 _refln_F_squared_meas 
 _refln_F_squared_sigma 
 _refln_observed_status 
   2   0   0    14101.58    13328.11     68.87 o 
   3   0   0     4520.17     4374.83     45.78 o 
   4   0   0     1147.97     1176.07     18.93 o 
   5   0   0     2227.44     2435.72     34.10 o 
   6   0   0      108.91      219.44      9.00 o 
   7   0   0     2131.27     2370.62     26.26 o 
   8   0   0      518.97      633.01     16.76 o 
   9   0   0        3.08       27.41      5.10 o 
  10   0   0        6.07       26.69      5.24 o 
  11   0   0       14.07       43.33      6.78 o 
  12   0   0      142.73      162.91     14.18 o 
  13   0   0        3.44       14.85      7.33 o 
  14   0   0        0.61       13.21      7.10 o 
  15   0   0        9.12       18.62      8.92 o 
   1   1   0     3165.34     3049.02     25.33 o 
   2   1   0       18.53       24.48      1.32 o 
   3   1   0      506.71      481.19      6.62 o 
   4   1   0       64.81       49.60      2.39 o 
   5   1   0        7.80        7.96      1.06 o 
   6   1   0       83.92       72.15      3.24 o 
   7   1   0        0.70        1.53      0.90 o 
   8   1   0        7.39        6.31      1.72 o 
   9   1   0       64.45       64.49      4.19 o 
  10   1   0      154.00      154.31      6.67 o 
  11   1   0      106.03      116.32     10.04 o 
  12   1   0       12.19        9.42      3.49 o 
  13   1   0        7.57       11.83      3.34 o 
  14   1   0        3.21        0.63      2.87 o 
   0   2   0    19349.77    20147.14    104.09 o 
   1   2   0      749.31      748.42     13.51 o 
   2   2   0    23374.52    24789.38     80.66 o 
   3   2   0     1748.10     1732.38     15.22 o 
   4   2   0      360.95      379.73      6.65 o 
   5   2   0      452.60      474.06      8.27 o 
   6   2   0        0.07        1.49      0.86 o 
   7   2   0       37.47       44.85      2.88 o 
   8   2   0       52.55       56.99      3.88 o 
   9   2   0       78.54       76.50      4.74 o 
  10   2   0       83.30       77.72      6.09 o 
  11   2   0        8.14        5.89      1.93 o 
  12   2   0       10.75        0.61      3.63 o 
  13   2   0        1.40        0.70      4.61 o 
  14   2   0        1.09        1.16      2.80 o 
   1   3   0     1953.86     1974.02     45.61 o 
   2   3   0      224.14      243.65     11.70 o 
   3   3   0       65.78       78.15      5.66 o 
   4   3   0       73.51       64.33      3.76 o 
   5   3   0        0.05        0.85      1.18 o 
   6   3   0       58.68       47.48      3.01 o 
   7   3   0       48.02       52.46      2.94 o 
   8   3   0      270.60      232.22     12.00 o 
   9   3   0       47.09       42.56      4.04 o 
  10   3   0      119.80      126.01      8.39 o 
  11   3   0       16.62       12.47      3.70 o 
  12   3   0        0.97        0.49      4.51 o 
  13   3   0        4.74        1.71      3.20 o 
  14   3   0        6.33       -5.05      5.05 o 
   0   4   0       13.42       13.01      4.24 o 
   1   4   0      793.81      716.88     19.21 o 
   2   4   0     1200.65     1193.65     24.66 o 
   3   4   0     1420.27     1426.07     27.01 o 
   4   4   0     2653.13     2688.40     27.12 o 
   5   4   0       12.87       21.85      2.69 o 
   6   4   0       41.53       53.09      4.55 o 
   7   4   0        6.50        5.64      1.84 o 
   8   4   0      762.82      754.81     14.84 o 
   9   4   0       91.00       93.68      6.12 o 
  10   4   0        1.65       -0.93      2.63 o 
  11   4   0       33.95       39.12      9.69 o 
  12   4   0        0.12        0.61      5.50 o 
  13   4   0        5.18        8.37      6.02 o 
   1   5   0       20.84       18.50      5.16 o 
   2   5   0       99.49       87.47      7.84 o 
   3   5   0      851.17      847.56     23.77 o 
   4   5   0       19.58       16.21      3.74 o 
   5   5   0       83.35      100.25      6.83 o 
   6   5   0       15.98       18.84      3.32 o 
   7   5   0       77.60       77.41      6.26 o 
   8   5   0       90.50       91.77      7.39 o 
   9   5   0       64.27       61.97      5.46 o 
  10   5   0       25.61       17.53      4.60 o 
  11   5   0        9.60       12.25      4.77 o 
  12   5   0        5.37        4.97      5.29 o 
  13   5   0        4.71        7.53      5.03 o 
   0   6   0       39.54       68.14     20.90 o 
   1   6   0       79.46       81.24      5.63 o 
   2   6   0        2.11        2.98      2.22 o 
   3   6   0       48.18       49.91      5.06 o 
   4   6   0      145.48      142.02      8.57 o 
   5   6   0      115.39      109.07      7.89 o 
   6   6   0       33.65      138.04      8.95 o 
   7   6   0       42.08       46.73      5.44 o 
   8   6   0       47.58       47.57      5.43 o 
   9   6   0        9.67       12.71      3.94 o 
  10   6   0       46.70       53.97      8.13 o 
  11   6   0        1.85       -3.12      3.74 o 
  12   6   0        2.98       16.30      7.52 o 
   1   7   0        4.92        1.81      2.73 o 
   2   7   0        9.36        9.92      3.18 o 
   3   7   0       16.33       18.06      3.92 o 
   4   7   0       14.32        4.46      2.54 o 
   5   7   0       15.27       13.18      3.54 o 
   6   7   0      124.83      121.03      9.04 o 
   7   7   0       53.84      143.99      9.97 o 
   8   7   0        0.35       -1.32      2.18 o 
   9   7   0        0.09       -4.18      5.29 o 
  10   7   0        0.41       -3.79      3.79 o 
   0   8   0       52.03       47.43     11.62 o 
   1   8   0        1.07      -12.17     12.57 o 
   2   8   0       12.70        5.48      3.65 o 
   3   8   0        4.50        3.68      3.32 o 
   4   8   0       60.74       82.08     10.38 o 
   5   8   0        0.60        1.79      2.49 o 
   6   8   0       18.82       12.62      3.96 o 
   7   8   0        0.11        1.24      2.53 o 
   8   8   0        2.64       30.09      6.64 o 
   9   8   0        0.48       -3.90      3.90 o 
   1   9   0        0.44       -3.17      5.06 o 
   2   9   0        4.98        3.66      6.15 o 
   3   9   0       18.88       34.44      7.58 o 
   4   9   0       12.53        9.69      3.42 o 
   5   9   0       18.76       16.52      4.22 o 
   6   9   0       23.17       16.05      4.19 o 
   7   9   0        0.84       -2.72      2.72 o 
   0  10   0       11.91       22.10      9.41 o 
   1  10   0        2.03        5.95      4.53 o 
   2  10   0        3.90       14.01      5.84 o 
   3  10   0        0.33        3.32      4.31 o 
 -15   1   1        4.55       -1.26      2.85 o 
 -14   1   1       13.93       12.57      3.30 o 
 -13   1   1       33.17       33.86      5.45 o 
 -12   1   1       28.52       19.83      4.67 o 
 -11   1   1       86.43       85.03      7.59 o 
 -10   1   1       43.97       37.57      2.65 o 
  -9   1   1      150.44      147.65      4.54 o 
  -8   1   1      207.87      214.31      7.22 o 
  -7   1   1     1293.65     1338.45     15.38 o 
  -6   1   1      521.65      525.07      9.81 o 
  -5   1   1      456.85      445.83      8.82 o 
  -4   1   1      307.39      291.61      4.14 o 
  -3   1   1      238.32      224.33      4.14 o 
  -2   1   1      297.24      268.36      6.63 o 
  -1   1   1     3316.49     3292.04     31.09 o 
   0   1   1      257.17      252.28      7.42 o 
   1   1   1     8529.81     8435.92     40.98 o 
   2   1   1     1320.13     1245.31     12.23 o 
   3   1   1      292.37      282.42      5.26 o 
   4   1   1      138.63      132.76      3.49 o 
   5   1   1      330.53      339.40      6.81 o 
   6   1   1       37.49       36.63      2.33 o 
   7   1   1      330.93      352.29      7.03 o 
   8   1   1       42.67       39.81      3.07 o 
   9   1   1       19.43       19.63      2.36 o 
  10   1   1        6.10        5.01      1.29 o 
  11   1   1      215.04      236.23     13.22 o 
  12   1   1       32.38       31.32      5.18 o 
  13   1   1        0.03       -4.27      4.27 o 
  14   1   1        6.47        1.76      2.64 o 
 -15   2   1        2.65        6.97      4.61 o 
 -14   2   1        7.84       -2.60      2.75 o 
 -13   2   1       16.40        8.87      3.15 o 
 -12   2   1        0.00       -3.96      3.96 o 
 -11   2   1        0.76        0.73      1.74 o 
 -10   2   1      132.53      135.00      7.01 o 
  -9   2   1        0.00        2.85      2.09 o 
  -8   2   1      170.65      177.68      5.99 o 
  -7   2   1      150.56      141.33      5.20 o 
  -6   2   1     2499.18     2516.12     16.31 o 
  -5   2   1      188.24      204.97      5.49 o 
  -4   2   1       32.31       28.43      2.23 o 
  -3   2   1     1505.51     1434.40     15.69 o 
  -2   2   1     7811.94     7691.32     62.71 o 
  -1   2   1     1417.56     1293.41     26.04 o 
   0   2   1     5838.20     5668.85     32.49 o 
   1   2   1    24148.82    24798.71     82.34 o 
   2   2   1     2384.47     2417.32     14.63 o 
   3   2   1       95.16       99.51      3.29 o 
   4   2   1      503.84      470.51      7.46 o 
   5   2   1      321.60      336.84      5.17 o 
   6   2   1      248.80      243.49      5.17 o 
   7   2   1       50.11       44.37      2.72 o 
   8   2   1        9.34        7.19      2.03 o 
   9   2   1      480.09      474.08     14.80 o 
  10   2   1        0.24       -2.11      2.11 o 
  11   2   1       10.24        9.62      2.56 o 
  12   2   1        5.87        6.69      3.04 o 
  13   2   1       23.94       26.93      5.45 o 
  14   2   1        1.97        2.69      2.88 o 
 -14   3   1        0.07       -1.82      3.90 o 
 -13   3   1       23.97       28.45      9.79 o 
 -12   3   1        0.33        0.91      2.12 o 
 -11   3   1        0.00       -0.68      2.34 o 
 -10   3   1        7.68        3.66      2.49 o 
  -9   3   1        0.28        1.40      1.52 o 
  -8   3   1      192.69      191.52      5.33 o 
  -7   3   1       24.50       28.37      2.04 o 
  -6   3   1       88.07       96.63      4.19 o 
  -5   3   1       37.51       45.27      2.77 o 
  -4   3   1        2.19        3.66      0.98 o 
  -3   3   1     2141.74     2098.70     38.81 o 
  -2   3   1        1.25        0.52      3.33 o 
  -1   3   1      416.70      466.78     19.05 o 
   0   3   1      698.32      653.38     12.53 o 
   1   3   1       85.15       90.67      7.58 o 
   2   3   1       30.50       31.98      2.76 o 
   3   3   1      444.09      488.25      8.23 o 
   4   3   1      474.63      442.64      8.80 o 
   5   3   1      158.44      179.89      5.82 o 
   6   3   1       42.20       42.79      2.95 o 
   7   3   1        4.30        3.92      0.92 o 
   8   3   1        9.30        4.32      2.06 o 
   9   3   1      207.14      212.92     16.19 o 
  10   3   1      107.95      120.37      8.55 o 
  11   3   1       48.34       69.71      6.82 o 
  12   3   1       19.16       17.76      7.58 o 
  13   3   1        4.89        6.34      4.35 o 
 -14   4   1        8.89        6.86      5.75 o 
 -13   4   1       25.26       22.78      8.97 o 
 -12   4   1        2.63        0.29      1.95 o 
 -11   4   1        3.20        1.28      2.41 o 
 -10   4   1        1.51       -1.06      2.24 o 
  -9   4   1       25.70       25.55      2.54 o 
  -8   4   1       28.41       36.59      3.06 o 
  -7   4   1       42.65       39.83      4.14 o 
  -6   4   1       74.39       74.40      5.42 o 
  -5   4   1        0.32        2.13      1.41 o 
  -4   4   1      327.44      336.20     13.25 o 
  -3   4   1       74.89       68.43      6.21 o 
  -2   4   1      165.45      180.35     31.63 o 
  -1   4   1      966.22      942.80     26.47 o 
   0   4   1      623.88      559.82     14.41 o 
   1   4   1     1001.66      967.30     19.78 o 
   2   4   1     1727.14     1655.32     26.44 o 
   3   4   1     3145.90     3086.75     20.52 o 
   4   4   1       45.53       42.27      3.27 o 
   5   4   1       37.58       42.71      4.34 o 
   6   4   1       21.05       16.26      2.61 o 
   7   4   1       21.30       18.23      2.52 o 
   8   4   1        6.53        7.02      1.46 o 
   9   4   1      202.28      192.26      6.66 o 
  10   4   1        1.32        0.72      2.64 o 
  11   4   1       24.12       20.65      4.86 o 
  12   4   1        1.78        2.28      5.49 o 
  13   4   1        0.15        9.53      6.35 o 
 -13   5   1       18.35       23.66      6.47 o 
 -12   5   1       14.84       17.20      4.75 o 
 -11   5   1        1.62        0.59      2.79 o 
 -10   5   1        0.03       -2.54      4.52 o 
  -9   5   1        5.85        3.41      1.84 o 
  -8   5   1       42.42       45.46      4.86 o 
  -7   5   1       85.08       83.76      6.47 o 
  -6   5   1       63.08       54.84      5.35 o 
  -5   5   1      168.22      165.32     10.68 o 
  -4   5   1       14.13       13.75      3.64 o 
  -3   5   1      270.31      303.06     14.35 o 
  -2   5   1        3.36       -5.33     14.18 o 
  -1   5   1        0.54       -9.77     12.98 o 
   0   5   1        9.41       13.98      2.82 o 
   1   5   1      136.37      122.29      9.36 o 
   2   5   1      241.73      218.33      5.23 o 
   3   5   1       22.33       30.36      3.68 o 
   4   5   1        0.15        0.66      1.60 o 
   5   5   1        1.28       -1.70      1.70 o 
   6   5   1       19.93       17.27      3.14 o 
   7   5   1      270.89      258.84     11.03 o 
   8   5   1       86.10       88.16      6.55 o 
   9   5   1        0.47        1.85      1.54 o 
  10   5   1        3.61        4.99      5.29 o 
  11   5   1        4.02       -0.67      3.26 o 
  12   5   1        8.95        5.96      5.24 o 
 -12   6   1       11.88       11.87      7.69 o 
 -11   6   1        0.01        0.50      2.37 o 
 -10   6   1       40.28       43.87      7.37 o 
  -9   6   1       10.43        6.95      2.49 o 
  -8   6   1      113.98      121.53      8.66 o 
  -7   6   1       88.27       81.43      7.08 o 
  -6   6   1        0.28        0.59      1.97 o 
  -5   6   1       70.67       69.91      7.89 o 
  -4   6   1      129.33      147.08     11.29 o 
  -3   6   1       77.84       68.67      7.91 o 
  -2   6   1      242.07      227.70     13.88 o 
  -1   6   1        2.79       -0.45      3.71 o 
   0   6   1        0.78       -0.11      5.98 o 
   1   6   1      126.90      112.71      6.90 o 
   2   6   1      243.07      226.39     10.18 o 
   3   6   1      147.64      130.57      8.13 o 
   4   6   1       79.83       71.57      5.32 o 
   5   6   1      447.20      413.13     14.88 o 
   6   6   1        3.15        3.82      2.46 o 
   7   6   1       39.89       44.95      5.16 o 
   8   6   1       13.73        8.30      2.54 o 
   9   6   1        6.03        9.04      5.05 o 
  10   6   1       13.77       23.82      5.79 o 
  11   6   1       21.14       17.97      5.80 o 
 -11   7   1       19.66       17.45      5.69 o 
 -10   7   1        2.06        0.64      7.08 o 
  -9   7   1       19.11       21.36      5.46 o 
  -8   7   1        7.99        5.48      2.89 o 
  -7   7   1        5.01        6.73      2.57 o 
  -6   7   1       11.40       13.61      4.92 o 
  -5   7   1        5.11        7.27      3.90 o 
  -4   7   1       60.20       55.32     10.14 o 
  -3   7   1        3.81        3.58      3.65 o 
  -2   7   1        5.25        5.49      5.79 o 
  -1   7   1       14.88        8.62      3.61 o 
   0   7   1        5.35        8.24      2.87 o 
   1   7   1       16.19       17.00      4.69 o 
   2   7   1        1.04        1.50      2.30 o 
   3   7   1       42.97       36.42      4.77 o 
   4   7   1      125.20      111.50      8.37 o 
   5   7   1       74.21       73.56      7.00 o 
   6   7   1        1.87        3.08      2.54 o 
   7   7   1       26.38       21.72      4.10 o 
   8   7   1        0.20        1.77      2.21 o 
   9   7   1        0.53        6.10      3.26 o 
  10   7   1       14.90       14.28      4.93 o 
  -9   8   1        1.08       -2.22      3.36 o 
  -8   8   1        0.99       -3.33      3.33 o 
  -7   8   1        7.17        6.83      2.84 o 
  -6   8   1       37.76       47.32      6.38 o 
  -5   8   1       53.79       57.47      8.79 o 
  -4   8   1       18.45       13.33      4.85 o 
  -3   8   1       20.20       22.96      8.27 o 
  -2   8   1        2.37        1.04      4.01 o 
  -1   8   1       34.04       35.36      6.95 o 
   0   8   1        0.21       -8.82     12.18 o 
   1   8   1        0.43       -9.24      9.24 o 
   2   8   1       26.02       12.82      4.45 o 
   3   8   1        0.86        1.43      3.88 o 
   4   8   1       54.24       55.82      6.57 o 
   5   8   1       91.45      104.28      8.91 o 
   6   8   1       13.06        9.51      4.35 o 
   7   8   1       27.39       22.88      4.72 o 
   8   8   1       10.66       16.89      4.97 o 
  -7   9   1        0.41        2.34      5.02 o 
  -6   9   1        4.82        2.86      2.59 o 
  -5   9   1        0.04       -0.45      2.78 o 
  -4   9   1        2.04        3.97      3.92 o 
  -3   9   1        0.68       -6.55      6.55 o 
  -2   9   1       11.07       10.12      6.88 o 
  -1   9   1        0.70       -3.97      8.26 o 
   0   9   1        0.24       -0.56      4.19 o 
   1   9   1        1.53        1.93     15.59 o 
   2   9   1        6.91        1.92      9.64 o 
   3   9   1        3.36        4.55      3.17 o 
   4   9   1        0.59       -0.20      2.74 o 
   5   9   1        9.91       10.40      3.38 o 
   6   9   1       35.02       35.20      5.71 o 
  -3  10   1        6.08        6.94      4.47 o 
  -2  10   1        1.79       13.76      5.90 o 
  -1  10   1        1.02        0.42      5.04 o 
   0  10   1        0.42        7.23      4.80 o 
   1  10   1        3.77       -1.46      3.66 o 
   2  10   1       12.62       15.73      5.83 o 
 -15   0   2        7.09        7.53      7.98 o 
 -14   0   2      128.84      128.15     19.30 o 
 -13   0   2       30.23       32.54      9.73 o 
 -12   0   2       84.31       79.31      8.66 o 
 -11   0   2      240.93      228.25     11.24 o 
 -10   0   2      266.27      264.06     13.19 o 
  -9   0   2       31.49       23.80      3.96 o 
  -8   0   2       12.21        8.09      1.22 o 
  -7   0   2       16.55       20.74      1.85 o 
  -6   0   2     1358.87     1393.77     22.30 o 
  -5   0   2     6479.91     6183.53     36.97 o 
  -4   0   2       96.79       68.83      3.09 o 
  -3   0   2      322.35      273.53      8.36 o 
  -2   0   2        1.48        1.10      0.85 o 
  -1   0   2     5273.06     5284.95     33.32 o 
   0   0   2       93.03       74.91      3.23 o 
   1   0   2      510.73      477.55      6.51 o 
   2   0   2     6451.32     6350.65     38.36 o 
   3   0   2     3675.38     3403.92     19.60 o 
   4   0   2      253.11      252.93      5.19 o 
   5   0   2       36.12       39.38      2.10 o 
   6   0   2      114.30      111.83      4.22 o 
   7   0   2      192.04      189.24      9.93 o 
   8   0   2      300.13      320.26     27.40 o 
   9   0   2       82.73       79.00      8.78 o 
  10   0   2       20.46       19.84      7.48 o 
  11   0   2       60.90       62.21      8.92 o 
  12   0   2       89.31      113.95     17.64 o 
  13   0   2        0.39       -1.63      3.65 o 
  14   0   2        1.27        3.81      4.57 o 
 -15   1   2        2.07        2.45      3.17 o 
 -14   1   2        8.80        7.72      2.67 o 
 -13   1   2        7.04        2.67      4.34 o 
 -12   1   2        1.82        1.13      2.34 o 
 -11   1   2        0.11       -0.48      0.82 o 
 -10   1   2        8.56       10.64      1.73 o 
  -9   1   2        8.32        8.66      1.31 o 
  -8   1   2        0.02        0.66      0.81 o 
  -7   1   2       80.18       85.93      5.70 o 
  -6   1   2      337.57      338.80      5.58 o 
  -5   1   2      151.49      137.11      3.71 o 
  -4   1   2       26.11       24.00      1.27 o 
  -3   1   2        9.67       13.98      1.25 o 
  -2   1   2      442.32      411.73     16.81 o 
  -1   1   2        0.50        0.68      1.28 o 
   0   1   2      472.72      421.48      6.94 o 
   1   1   2     1244.80     1212.92     10.08 o 
   2   1   2      561.60      589.63      6.31 o 
   3   1   2       25.01       24.47      1.31 o 
   4   1   2       18.16       22.18      1.27 o 
   5   1   2       93.65       85.76      2.57 o 
   6   1   2       39.84       48.64      2.81 o 
   7   1   2       18.65       18.57      2.22 o 
   8   1   2       93.63       84.85      4.96 o 
   9   1   2      227.79      234.24      7.95 o 
  10   1   2      103.17       89.00      5.11 o 
  11   1   2       38.19       41.05      6.06 o 
  12   1   2       91.46       97.42      9.42 o 
  13   1   2        2.05       -4.13     12.25 o 
  14   1   2        8.22        6.19      4.22 o 
 -15   2   2        0.42        6.36      4.22 o 
 -14   2   2        6.32       -3.95      3.95 o 
 -13   2   2       72.12       76.84      7.97 o 
 -12   2   2      177.44      183.99      9.33 o 
 -11   2   2       35.71       37.26      3.12 o 
 -10   2   2       36.21       32.58      3.59 o 
  -9   2   2        6.03        6.24      1.55 o 
  -8   2   2       27.54       27.11      1.65 o 
  -7   2   2      161.55      135.71      5.36 o 
  -6   2   2      182.36      166.88      4.12 o 
  -5   2   2       34.06       34.84      2.32 o 
  -4   2   2      979.11      855.18     13.83 o 
  -3   2   2     2721.01     2671.96     69.04 o 
  -2   2   2       21.67       14.03      3.33 o 
  -1   2   2      381.11      386.31     15.58 o 
   0   2   2     1402.62     1393.15     12.56 o 
   1   2   2     7459.14     7296.29     35.14 o 
   2   2   2       62.31       69.28      2.85 o 
   3   2   2       44.83       38.76      2.09 o 
   4   2   2      546.63      562.51      6.91 o 
   5   2   2      837.01      824.77      9.01 o 
   6   2   2      475.54      436.12      6.94 o 
   7   2   2       41.21       40.32      3.49 o 
   8   2   2       31.79       33.72      3.70 o 
   9   2   2        2.31        2.07      1.86 o 
  10   2   2       25.80       22.48      3.22 o 
  11   2   2       35.24       31.91      5.49 o 
  12   2   2        2.01       -4.49      4.49 o 
  13   2   2       35.79       41.69      8.68 o 
 -15   3   2        0.55       -3.16      4.51 o 
 -14   3   2        0.27       -5.41     10.78 o 
 -13   3   2        5.14        7.15      4.48 o 
 -12   3   2       22.38       22.15      4.99 o 
 -11   3   2       14.96        9.77      2.83 o 
 -10   3   2        3.18        3.59      2.19 o 
  -9   3   2        7.74        5.76      1.26 o 
  -8   3   2        0.66        0.16      0.95 o 
  -7   3   2      220.54      206.96      5.56 o 
  -6   3   2      412.99      424.30      8.55 o 
  -5   3   2      381.93      423.63     12.43 o 
  -4   3   2        8.81       11.26      2.25 o 
  -3   3   2       20.32       28.53      4.13 o 
  -2   3   2      476.12      506.09     20.41 o 
  -1   3   2      343.83      351.23     17.39 o 
   0   3   2      107.84      106.39      5.94 o 
   1   3   2     1203.18     1159.49     19.92 o 
   2   3   2     2277.67     2423.36     21.84 o 
   3   3   2        0.16        1.64      0.86 o 
   4   3   2       74.52       91.73      3.89 o 
   5   3   2       25.88       29.57      2.81 o 
   6   3   2      167.10      154.22      4.91 o 
   7   3   2      121.66      109.98      3.96 o 
   8   3   2      324.33      317.79     19.96 o 
   9   3   2       91.02       96.95      9.28 o 
  10   3   2       33.30       27.40      6.21 o 
  11   3   2        3.38        2.32      4.15 o 
  12   3   2        0.54       -4.60      4.60 o 
  13   3   2        8.60        8.65      5.16 o 
 -14   4   2        9.24        4.64      4.55 o 
 -13   4   2        0.32       -4.00      4.00 o 
 -12   4   2        2.62        4.70      2.92 o 
 -11   4   2        6.12        3.90      2.80 o 
 -10   4   2        0.04       -1.81      3.15 o 
  -9   4   2      175.34      165.79      6.19 o 
  -8   4   2       76.76       76.65      4.26 o 
  -7   4   2       57.96       65.71      3.76 o 
  -6   4   2       23.80       14.21      1.98 o 
  -5   4   2       35.67       38.62      4.98 o 
  -4   4   2      157.51      163.99     13.19 o 
  -3   4   2      168.79      165.73      9.16 o 
  -2   4   2        7.44       13.03      4.67 o 
  -1   4   2      182.85      182.44     14.43 o 
   0   4   2      144.42      177.85     25.22 o 
   1   4   2     1813.29     1749.55     28.30 o 
   2   4   2       87.53       98.85      5.60 o 
   3   4   2     2665.66     2612.55     21.75 o 
   4   4   2       78.74       74.09      3.59 o 
   5   4   2      170.69      176.26      7.14 o 
   6   4   2       17.78       18.42      2.85 o 
   7   4   2       93.27       92.08      4.70 o 
   8   4   2       23.32       20.88      2.21 o 
   9   4   2       33.96       32.99      7.76 o 
  10   4   2       18.93       24.65      5.32 o 
  11   4   2       34.03       46.54      7.26 o 
  12   4   2        1.45        1.37      4.45 o 
 -13   5   2        8.71       11.30      6.38 o 
 -12   5   2        1.54       -2.55      3.30 o 
 -11   5   2        0.73        1.18      2.86 o 
 -10   5   2        7.98        7.24      2.19 o 
  -9   5   2        0.66       -0.45      2.10 o 
  -8   5   2       34.08       30.60      4.23 o 
  -7   5   2        0.68        0.62      2.13 o 
  -6   5   2        0.00       -0.53      2.06 o 
  -5   5   2       79.39       85.64      7.99 o 
  -4   5   2       39.90       34.75      5.24 o 
  -3   5   2       98.83       96.98      8.34 o 
  -2   5   2       19.30       23.82      6.18 o 
  -1   5   2      176.32      183.12     16.19 o 
   0   5   2        4.19        3.86      4.09 o 
   1   5   2       38.53       36.86      3.98 o 
   2   5   2       27.04       24.78      2.86 o 
   3   5   2      199.51      197.05      5.97 o 
   4   5   2      442.87      439.60     11.94 o 
   5   5   2       21.41       20.05      3.25 o 
   6   5   2       35.22       26.91      3.64 o 
   7   5   2       40.50       38.05      4.47 o 
   8   5   2       25.73       30.23      4.03 o 
   9   5   2        0.57        0.12      2.64 o 
  10   5   2       14.94       17.93      6.89 o 
  11   5   2       20.72       30.20      6.55 o 
  12   5   2       50.29       71.74     15.64 o 
 -12   6   2        0.33        5.17      3.60 o 
 -11   6   2        0.00       -0.82      2.65 o 
 -10   6   2        3.86        0.46      6.70 o 
  -9   6   2        1.93        1.60      2.38 o 
  -8   6   2        0.36       -2.56      2.56 o 
  -7   6   2      101.55       87.85      7.41 o 
  -6   6   2        5.64        7.01      3.30 o 
  -5   6   2       16.61       14.30      4.05 o 
  -4   6   2        5.56        6.35      3.47 o 
  -3   6   2        5.84        6.21      3.13 o 
  -2   6   2      157.97      162.02     14.39 o 
  -1   6   2        3.61        4.60      4.55 o 
   0   6   2       22.98       27.81      5.27 o 
   1   6   2       80.20       85.10      8.10 o 
   2   6   2       14.00       18.90      2.30 o 
   3   6   2     1338.72     1292.53     21.36 o 
   4   6   2        5.62        7.83      2.59 o 
   5   6   2      574.46      601.17     22.68 o 
   6   6   2       62.88       71.35      6.40 o 
   7   6   2       23.27       23.33      3.88 o 
   8   6   2        0.69       -0.95      2.05 o 
   9   6   2        0.36       -1.35      3.35 o 
  10   6   2       14.98       14.37      7.14 o 
  11   6   2        5.86        4.69      5.27 o 
 -11   7   2       18.21       12.32      8.42 o 
 -10   7   2        1.24        5.29      3.74 o 
  -9   7   2        0.67        1.40      2.44 o 
  -8   7   2       14.98        8.70      3.09 o 
  -7   7   2       20.37       21.67      4.33 o 
  -6   7   2        0.06       -2.24      3.45 o 
  -5   7   2        0.00        2.01      2.96 o 
  -4   7   2        2.68        0.38      3.45 o 
  -3   7   2       11.92        7.95      3.18 o 
  -2   7   2       16.38       14.92      4.54 o 
  -1   7   2        2.27        5.67      3.40 o 
   0   7   2       18.64       17.67      4.77 o 
   1   7   2       19.14        9.58      8.68 o 
   2   7   2       17.25       20.28      4.84 o 
   3   7   2       81.76       77.73      6.46 o 
   4   7   2        3.32        5.78      2.71 o 
   5   7   2       11.99       11.02      3.34 o 
   6   7   2       18.29       22.13      4.08 o 
   7   7   2       14.94       20.31      3.99 o 
   8   7   2        0.11        4.14      5.39 o 
   9   7   2        9.35       17.57      5.20 o 
  10   7   2       11.22       11.04      6.79 o 
  -9   8   2        0.03       -0.98     10.40 o 
  -8   8   2        3.03        2.49      2.60 o 
  -7   8   2       31.84       33.90      5.65 o 
  -6   8   2        3.12        2.72      3.29 o 
  -5   8   2        3.32        6.83      5.04 o 
  -4   8   2        1.29       -0.83      6.15 o 
  -3   8   2       21.14       25.03      6.29 o 
  -2   8   2       15.90        9.33      4.49 o 
  -1   8   2       34.96       36.85      7.05 o 
   0   8   2        6.44        2.21      3.73 o 
   1   8   2       23.01       21.45      6.64 o 
   2   8   2        0.02        1.05      2.19 o 
   3   8   2      114.05       94.76      8.16 o 
   4   8   2        6.83       14.67      4.01 o 
   5   8   2      239.75      226.50     12.72 o 
   6   8   2        2.99        3.77      2.38 o 
   7   8   2       19.42       28.39      4.93 o 
   8   8   2        4.31        4.56      8.77 o 
  -7   9   2        6.00        0.08      2.81 o 
  -6   9   2        4.13        5.38      3.70 o 
  -5   9   2       30.89       65.32     34.77 o 
  -4   9   2        7.52       10.89      5.08 o 
  -3   9   2        1.07       -0.74      3.94 o 
  -2   9   2        0.09        2.32      3.24 o 
  -1   9   2        0.01        0.41      6.96 o 
   0   9   2        0.68        3.55      5.48 o 
   1   9   2       11.63        6.42      4.80 o 
   2   9   2        5.52        2.56      4.12 o 
   3   9   2        0.63       -2.80      4.90 o 
   4   9   2       63.09       75.27     10.74 o 
   5   9   2        0.51        1.46      6.88 o 
   6   9   2        0.31        0.61      3.09 o 
  -3  10   2        0.81       -4.42      4.42 o 
  -2  10   2        2.14        1.90      7.96 o 
  -1  10   2       17.88       19.71      8.94 o 
   0  10   2        0.99       -3.71      4.31 o 
   1  10   2       19.24       14.58      5.57 o 
 -15   1   3        0.01       -0.23      2.82 o 
 -14   1   3        1.74       -3.39      3.39 o 
 -13   1   3       28.70       31.01      4.81 o 
 -12   1   3       83.38       85.92      5.67 o 
 -11   1   3        0.68        0.48      0.86 o 
 -10   1   3      272.61      257.60      7.02 o 
  -9   1   3        4.86        4.53      0.88 o 
  -8   1   3       16.05       16.89      1.83 o 
  -7   1   3        1.30        0.36      0.59 o 
  -6   1   3       34.94       45.87      2.27 o 
  -5   1   3     1268.59     1252.99     10.37 o 
  -4   1   3      117.41      128.92      2.91 o 
  -3   1   3      271.71      261.78      7.72 o 
  -2   1   3      473.29      473.52     15.63 o 
  -1   1   3       24.31       23.43      3.82 o 
   0   1   3       50.99       33.44      4.09 o 
   1   1   3      378.33      412.64     10.07 o 
   2   1   3      248.61      236.97      4.29 o 
   3   1   3      160.84      175.80      3.56 o 
   4   1   3        0.05        0.29      0.65 o 
   5   1   3      102.70      109.26      3.40 o 
   6   1   3        3.51        3.15      0.80 o 
   7   1   3        5.21        5.44      1.74 o 
   8   1   3      296.76      288.30      9.44 o 
   9   1   3        9.64        9.65      2.04 o 
  10   1   3      399.71      447.39     18.36 o 
  11   1   3       29.01       29.33      5.39 o 
  12   1   3       19.80       10.05      4.85 o 
  13   1   3       16.38       22.13      6.32 o 
 -15   2   3        2.90       -0.69      4.61 o 
 -14   2   3        0.32       -2.98      2.98 o 
 -13   2   3       83.30       90.84      7.21 o 
 -12   2   3        5.33        0.56      1.70 o 
 -11   2   3        0.03       -1.37      1.37 o 
 -10   2   3      226.30      219.86     10.11 o 
  -9   2   3       84.31       83.44      3.51 o 
  -8   2   3       78.37       71.74      3.11 o 
  -7   2   3       28.07       30.48      2.17 o 
  -6   2   3      339.54      343.03      9.87 o 
  -5   2   3      257.92      250.17      6.43 o 
  -4   2   3      311.24      297.84      7.19 o 
  -3   2   3      557.96      598.32     24.77 o 
  -2   2   3        2.25       -0.02      1.84 o 
  -1   2   3        0.55       -0.99      2.42 o 
   0   2   3      370.41      370.17     11.27 o 
   1   2   3      777.08      748.80     15.91 o 
   2   2   3      340.60      385.37      6.65 o 
   3   2   3       37.51       33.91      2.07 o 
   4   2   3        1.57        0.80      0.66 o 
   5   2   3       28.43       35.21      2.04 o 
   6   2   3      120.15      119.88      4.07 o 
   7   2   3      175.76      172.87      6.74 o 
   8   2   3       29.87       29.41      4.12 o 
   9   2   3      348.76      374.86     12.46 o 
  10   2   3       18.12       17.68      3.06 o 
  11   2   3        0.07       -3.23      3.23 o 
  12   2   3        1.84       -3.60      3.60 o 
  13   2   3       23.73       23.59      5.58 o 
 -15   3   3       14.71       26.47      9.19 o 
 -14   3   3        3.62       -0.71      3.39 o 
 -13   3   3       46.12       42.88     13.20 o 
 -12   3   3       44.90       40.53      5.14 o 
 -11   3   3        4.43        6.84      3.09 o 
 -10   3   3       14.15       12.20      2.76 o 
  -9   3   3        2.67        2.61      1.19 o 
  -8   3   3      179.80      155.26      5.66 o 
  -7   3   3      222.30      220.38      6.43 o 
  -6   3   3       37.44       42.52      3.07 o 
  -5   3   3       10.58       15.05      1.82 o 
  -4   3   3      128.57      118.83     12.53 o 
  -3   3   3      140.37      172.95      8.89 o 
  -2   3   3       40.89       66.03      8.17 o 
  -1   3   3        2.05        2.03      1.66 o 
   0   3   3      170.66      143.43      4.89 o 
   1   3   3      506.85      462.72     10.25 o 
   2   3   3      179.04      196.82      5.89 o 
   3   3   3       42.89       67.21      6.45 o 
   4   3   3       75.82       71.83      3.21 o 
   5   3   3      233.26      239.59      6.05 o 
   6   3   3       19.43       24.48      2.67 o 
   7   3   3       90.07       88.55      4.27 o 
   8   3   3       25.91       28.62      2.62 o 
   9   3   3        6.94        9.01      3.91 o 
  10   3   3        1.13       -1.49      2.43 o 
  11   3   3        5.81       -0.04      5.41 o 
  12   3   3      186.17      230.49     27.83 o 
  13   3   3       44.67       42.18      8.82 o 
 -14   4   3       12.70       10.01      4.36 o 
 -13   4   3        6.72        5.18      5.38 o 
 -12   4   3       21.33       23.06      5.35 o 
 -11   4   3      155.10      156.36     11.86 o 
 -10   4   3       11.80        7.71      1.67 o 
  -9   4   3        0.44       -0.76      1.21 o 
  -8   4   3        6.19        3.97      1.35 o 
  -7   4   3        0.00        0.44      1.01 o 
  -6   4   3       29.58       28.74      2.33 o 
  -5   4   3      133.41      112.68     10.79 o 
  -4   4   3       91.23       79.53      9.75 o 
  -3   4   3      236.37      232.53     16.51 o 
  -2   4   3      547.22      511.20     24.68 o 
  -1   4   3       35.15       28.62      6.56 o 
   0   4   3      420.28      463.71     24.27 o 
   1   4   3       22.51       17.45      2.39 o 
   2   4   3      457.51      476.93     10.97 o 
   3   4   3       51.76       52.13      3.17 o 
   4   4   3       50.62       54.02      3.34 o 
   5   4   3       19.95       18.28      3.83 o 
   6   4   3       28.98       25.49      2.71 o 
   7   4   3      220.57      243.25      8.47 o 
   8   4   3       38.78       33.81      4.06 o 
   9   4   3       30.29       30.44      5.86 o 
  10   4   3        4.45        5.71      4.30 o 
  11   4   3        6.67        0.67      4.96 o 
  12   4   3        6.45        3.11      5.61 o 
 -14   5   3       27.15       29.29     10.01 o 
 -13   5   3        3.24        4.83      5.03 o 
 -12   5   3        0.01       -0.72      2.98 o 
 -11   5   3       92.75       86.01      9.54 o 
 -10   5   3       33.60       33.06      4.21 o 
  -9   5   3        0.05        0.52      1.94 o 
  -8   5   3       58.81       56.76      4.69 o 
  -7   5   3       11.03        5.05      2.22 o 
  -6   5   3        6.35        5.45      3.66 o 
  -5   5   3        4.02       -2.27      3.14 o 
  -4   5   3      245.55      266.59     13.36 o 
  -3   5   3        3.45        6.12      2.86 o 
  -2   5   3       97.76      125.58      9.47 o 
  -1   5   3      374.42      390.62     24.30 o 
   0   5   3       60.94       68.48     10.72 o 
   1   5   3      254.74      253.50     11.07 o 
   2   5   3      206.93      209.37      8.83 o 
   3   5   3      227.41      250.89      8.15 o 
   4   5   3       33.55       33.44      3.07 o 
   5   5   3      128.37      126.10      7.60 o 
   6   5   3      136.87      153.15      8.54 o 
   7   5   3       38.81       36.88      3.54 o 
   8   5   3       41.24       43.26      5.58 o 
   9   5   3        0.00        5.21      4.90 o 
  10   5   3        0.32       -4.36      5.35 o 
  11   5   3        2.45        0.90      4.89 o 
 -13   6   3       12.34        8.22      5.70 o 
 -12   6   3       16.56       26.63      6.57 o 
 -11   6   3        8.01       18.18      5.26 o 
 -10   6   3        0.01        1.47      1.86 o 
  -9   6   3       12.35       20.84      4.04 o 
  -8   6   3       11.23       13.64      4.71 o 
  -7   6   3       38.46       42.49      9.26 o 
  -6   6   3       21.17       69.55      8.27 o 
  -5   6   3        0.67        1.65      3.92 o 
  -4   6   3       72.33       69.69     11.17 o 
  -3   6   3       81.04       85.39     10.04 o 
  -2   6   3        2.12        8.61      6.22 o 
  -1   6   3       26.00       28.80      7.99 o 
   0   6   3       28.92       67.95     11.91 o 
   1   6   3       37.02       31.91      3.91 o 
   2   6   3       39.28       33.19      3.56 o 
   3   6   3       14.65       70.75     12.91 o 
   4   6   3      241.89      247.34     11.25 o 
   5   6   3      164.57      165.25      9.44 o 
   6   6   3       18.36       29.53      5.98 o 
   7   6   3        0.20       -0.14      2.25 o 
   8   6   3       21.48       11.24      4.85 o 
   9   6   3        0.88       -4.38      5.16 o 
  10   6   3        0.16        0.96      4.37 o 
 -11   7   3        3.41        0.50      3.72 o 
 -10   7   3        6.95        1.92      3.20 o 
  -9   7   3       26.40       23.19      4.52 o 
  -8   7   3       18.20       20.56      4.28 o 
  -7   7   3       13.41       13.13      4.56 o 
  -6   7   3        4.76        0.90      2.94 o 
  -5   7   3       17.89       13.73      4.74 o 
  -4   7   3      164.40      172.27     13.71 o 
  -3   7   3       27.18       28.86      6.03 o 
  -2   7   3      118.62      111.51     11.04 o 
  -1   7   3       74.20       71.24      8.90 o 
   0   7   3       16.69       12.29      4.20 o 
   1   7   3        7.18        5.51      2.95 o 
   2   7   3       19.80       21.87      2.41 o 
   3   7   3       12.08        9.30      3.39 o 
   4   7   3      566.54      593.12     23.37 o 
   5   7   3       92.43       93.42      7.72 o 
   6   7   3       68.24       52.88      6.04 o 
   7   7   3        0.10       -0.37      2.22 o 
   8   7   3        0.04       -3.88      3.88 o 
   9   7   3        8.16       12.58      7.27 o 
 -10   8   3       19.95       31.35      7.23 o 
  -9   8   3        8.87        4.35      2.58 o 
  -8   8   3        9.49       13.08      3.92 o 
  -7   8   3        0.09        0.34      2.95 o 
  -6   8   3       55.40       53.92      8.80 o 
  -5   8   3       44.82       51.21      8.41 o 
  -4   8   3        0.16        4.39      4.90 o 
  -3   8   3        9.42        8.73      4.36 o 
  -2   8   3       37.31       38.02      9.71 o 
  -1   8   3       19.35       23.23      5.98 o 
   0   8   3       15.90        7.89      4.32 o 
   1   8   3        0.69        3.07      2.13 o 
   2   8   3       19.23       25.57      4.32 o 
   3   8   3        1.70       -0.22      2.45 o 
   4   8   3      103.53      106.11      8.60 o 
   5   8   3       30.06       37.21      5.43 o 
   6   8   3       70.49       75.87      7.58 o 
   7   8   3        1.07        0.23      3.99 o 
  -7   9   3        4.42       -0.06      4.22 o 
  -6   9   3        0.88        5.71      4.74 o 
  -5   9   3        0.02        3.20      3.93 o 
  -4   9   3        1.29        0.72      7.29 o 
  -3   9   3       31.41       38.18      7.97 o 
  -2   9   3       24.41       21.26      6.66 o 
  -1   9   3        2.74        3.37      3.87 o 
   0   9   3       31.36       37.04      8.05 o 
   1   9   3        7.33        2.49      3.86 o 
   2   9   3      111.78      147.69     15.13 o 
   3   9   3        0.88        3.88      3.93 o 
   4   9   3       47.65       46.93      8.86 o 
   5   9   3        3.36        5.09      3.96 o 
  -3  10   3       14.68       18.48      6.40 o 
  -2  10   3        3.25        0.71     14.52 o 
  -1  10   3        6.51        4.41      8.18 o 
   0  10   3        0.25       -4.32      4.57 o 
 -16   0   4        0.00       -6.17      6.17 o 
 -15   0   4        5.54        3.10      5.29 o 
 -14   0   4        7.62        7.39      5.68 o 
 -13   0   4       75.87       99.27     15.67 o 
 -12   0   4      419.75      448.77     20.56 o 
 -11   0   4      105.07      109.40      4.71 o 
 -10   0   4       20.24       21.89      2.19 o 
  -9   0   4      226.47      237.09      6.42 o 
  -8   0   4      570.45      584.41      9.44 o 
  -7   0   4      786.24      793.04     11.56 o 
  -6   0   4      107.86      139.95      4.28 o 
  -5   0   4     3652.07     3615.19     36.52 o 
  -4   0   4       15.79       18.84      1.94 o 
  -3   0   4     1670.70     1560.47     15.30 o 
  -2   0   4     8391.35     8021.30     73.38 o 
  -1   0   4      358.26      343.47      7.13 o 
   0   0   4       63.63       63.15      4.73 o 
   1   0   4        4.07        4.82      1.21 o 
   2   0   4       81.21       80.20      3.86 o 
   3   0   4     2986.51     3222.43     25.28 o 
   4   0   4       13.81       10.04      1.62 o 
   5   0   4      122.45      118.23      5.09 o 
   6   0   4      290.62      268.52      7.52 o 
   7   0   4        3.49        4.31      1.47 o 
   8   0   4      556.26      588.99     17.37 o 
   9   0   4      298.07      301.44     26.06 o 
  10   0   4      209.56      201.66     15.48 o 
  11   0   4      115.88      129.85     19.54 o 
  12   0   4        3.04        1.50      4.42 o 
  13   0   4        0.78        2.19      5.69 o 
 -16   1   4        3.14       -2.27      8.04 o 
 -15   1   4       21.34       15.83      4.22 o 
 -14   1   4        7.79        8.43      3.25 o 
 -13   1   4        3.99       -1.37      3.75 o 
 -12   1   4      140.53      133.93      4.96 o 
 -11   1   4       27.69       25.76      2.71 o 
 -10   1   4        7.76        6.05      1.20 o 
  -9   1   4      136.52      129.28      4.59 o 
  -8   1   4        0.22       -0.63      0.78 o 
  -7   1   4      381.55      346.32      7.52 o 
  -6   1   4       94.50       98.45      3.70 o 
  -5   1   4       11.37        6.58      0.98 o 
  -4   1   4     1535.05     1424.39     13.62 o 
  -3   1   4       23.28       22.38      2.68 o 
  -2   1   4      312.83      326.79      9.96 o 
  -1   1   4     2734.53     2743.60     29.00 o 
   0   1   4       52.30       46.14      3.92 o 
   1   1   4      268.92      269.70      6.87 o 
   2   1   4     1454.35     1486.63     12.76 o 
   3   1   4      304.63      294.18      5.26 o 
   4   1   4       38.55       37.99      1.94 o 
   5   1   4       41.45       32.66      2.00 o 
   6   1   4      442.89      447.87      8.39 o 
   7   1   4       34.98       27.23      2.10 o 
   8   1   4       78.33       91.29      5.72 o 
   9   1   4       98.60      107.77      6.09 o 
  10   1   4       68.89       68.33      7.64 o 
  11   1   4        0.51       -3.93      3.93 o 
  12   1   4        4.18        0.93      6.29 o 
  13   1   4        7.86        5.10      3.58 o 
 -15   2   4       27.00       35.42     13.32 o 
 -14   2   4       23.69       23.03      3.85 o 
 -13   2   4        9.28       13.65      4.17 o 
 -12   2   4       61.20       61.01      5.09 o 
 -11   2   4       12.43        5.77      2.36 o 
 -10   2   4      626.49      591.25     24.22 o 
  -9   2   4      197.90      187.89      5.15 o 
  -8   2   4       13.60       11.05      1.41 o 
  -7   2   4       58.85       58.03      2.69 o 
  -6   2   4       44.65       48.88      2.70 o 
  -5   2   4      197.75      210.96      6.18 o 
  -4   2   4     1386.26     1333.32     26.14 o 
  -3   2   4      614.58      641.50     23.13 o 
  -2   2   4        6.53       10.00      3.66 o 
  -1   2   4     2451.19     2527.92     47.28 o 
   0   2   4     1798.65     1735.73     17.15 o 
   1   2   4      131.01      130.49      4.15 o 
   2   2   4        3.93        2.46      0.86 o 
   3   2   4      469.27      517.53      8.23 o 
   4   2   4      134.89      131.74      3.96 o 
   5   2   4      126.06      141.61      4.41 o 
   6   2   4      139.70      136.90      4.96 o 
   7   2   4      116.11      101.18      4.46 o 
   8   2   4      237.87      274.67     10.83 o 
   9   2   4       20.90       14.96      3.17 o 
  10   2   4       47.31       36.69      6.44 o 
  11   2   4       25.42       24.87      5.69 o 
  12   2   4       16.85       14.63      4.24 o 
 -15   3   4        3.42        3.36      3.56 o 
 -14   3   4       36.36       33.18      6.98 o 
 -13   3   4        5.25        7.27      2.52 o 
 -12   3   4      135.89      146.86     10.88 o 
 -11   3   4      112.90      108.13      4.41 o 
 -10   3   4       33.58       29.61      3.25 o 
  -9   3   4      142.75      123.89      4.36 o 
  -8   3   4        3.82        2.75      0.93 o 
  -7   3   4      125.39      119.41      5.34 o 
  -6   3   4       15.96       20.09      2.43 o 
  -5   3   4      157.69      133.21      6.81 o 
  -4   3   4      167.99      164.78      5.64 o 
  -3   3   4      708.39      687.26     36.26 o 
  -2   3   4        1.12        1.27      2.95 o 
  -1   3   4      504.33      531.76     28.26 o 
   0   3   4     1239.59     1356.01     24.88 o 
   1   3   4       95.70      108.09     14.35 o 
   2   3   4      342.85      350.10      9.27 o 
   3   3   4       54.82       57.96      3.65 o 
   4   3   4      227.04      232.24      7.18 o 
   5   3   4       47.32       44.93      3.25 o 
   6   3   4       10.40        9.44      2.41 o 
   7   3   4      361.71      345.16     16.08 o 
   8   3   4       23.98       24.62      2.56 o 
   9   3   4       21.56       17.75      4.45 o 
  10   3   4       72.93       81.75      7.58 o 
  11   3   4        8.46       -0.60      4.08 o 
  12   3   4        0.01       -4.34      4.34 o 
 -14   4   4        1.37        5.79      3.75 o 
 -13   4   4        0.07        0.25      2.55 o 
 -12   4   4       67.53       85.93      9.25 o 
 -11   4   4       83.59       82.71      5.55 o 
 -10   4   4      104.62       99.34      4.86 o 
  -9   4   4      136.62      149.80      5.40 o 
  -8   4   4      143.40      130.36      6.13 o 
  -7   4   4       77.58       76.14      6.28 o 
  -6   4   4      113.75      119.79      7.84 o 
  -5   4   4        7.36        6.04      1.72 o 
  -4   4   4        0.87        6.38      6.40 o 
  -3   4   4      100.13       97.93      5.55 o 
  -2   4   4      295.07      269.46     18.12 o 
  -1   4   4        0.03        0.87      1.15 o 
   0   4   4       56.26       64.20      4.36 o 
   1   4   4      339.63      365.15     10.25 o 
   2   4   4        5.63        5.80      1.42 o 
   3   4   4       86.35       97.17      4.42 o 
   4   4   4       37.82       57.59      3.79 o 
   5   4   4      308.79      336.44     15.35 o 
   6   4   4      200.51      200.85     10.69 o 
   7   4   4       23.41       26.62      3.16 o 
   8   4   4        1.00        1.53      1.46 o 
   9   4   4        2.72        3.47      3.68 o 
  10   4   4        4.01        5.09      3.40 o 
  11   4   4        7.44        8.79      5.90 o 
 -14   5   4       14.42       19.72      9.20 o 
 -13   5   4        1.45        1.54      3.58 o 
 -12   5   4        2.69        3.84      3.19 o 
 -11   5   4        3.42        2.58      3.07 o 
 -10   5   4       56.60       51.01      5.38 o 
  -9   5   4        4.46        8.13      1.69 o 
  -8   5   4        2.23        1.44      1.26 o 
  -7   5   4       47.59       45.14      2.79 o 
  -6   5   4      131.34      116.87      6.46 o 
  -5   5   4       47.96       44.79      5.76 o 
  -4   5   4       75.14       83.19      8.59 o 
  -3   5   4      155.31      153.18     11.74 o 
  -2   5   4      141.36      127.37     14.50 o 
  -1   5   4        0.17       -0.18      1.92 o 
   0   5   4       29.68       32.27      7.08 o 
   1   5   4        3.10        3.14      1.96 o 
   2   5   4      257.15      240.20     11.26 o 
   3   5   4       35.90       40.08      3.68 o 
   4   5   4       16.37       18.98      3.11 o 
   5   5   4      332.37      340.73     10.32 o 
   6   5   4       76.79       84.51      6.10 o 
   7   5   4        0.39       -2.39      2.39 o 
   8   5   4        5.99       -1.99      3.76 o 
   9   5   4        2.25       -3.25      4.81 o 
  10   5   4       16.49       10.15      4.29 o 
  11   5   4       17.47       40.65     12.51 o 
 -13   6   4        1.90       11.97      5.37 o 
 -12   6   4        0.61        2.16      3.11 o 
 -11   6   4       30.12       24.06      5.87 o 
 -10   6   4       17.57       19.37      3.83 o 
  -9   6   4      159.30      169.50     11.29 o 
  -8   6   4      153.31      153.10     10.40 o 
  -7   6   4      150.10      163.47      8.75 o 
  -6   6   4       15.38        8.65      4.63 o 
  -5   6   4       35.11       42.81      9.41 o 
  -4   6   4        0.60        2.49      3.61 o 
  -3   6   4      180.45      172.33     18.23 o 
  -2   6   4       25.41       26.00      8.07 o 
  -1   6   4       58.95       69.39     12.08 o 
   0   6   4        0.57       -0.41      1.69 o 
   1   6   4       70.32       66.04      6.12 o 
   2   6   4        0.53        8.08      6.01 o 
   3   6   4       23.69       22.80      3.27 o 
   4   6   4        3.71        6.55      1.95 o 
   5   6   4       32.67       35.26      4.69 o 
   6   6   4        3.52        1.02      2.70 o 
   7   6   4        7.97        6.44      2.80 o 
   8   6   4       22.73       31.83      9.97 o 
   9   6   4        3.35        4.58      5.27 o 
  10   6   4        0.56       -2.82      8.57 o 
 -11   7   4        3.07       -0.90      3.20 o 
 -10   7   4        1.08       -0.28      3.32 o 
  -9   7   4        0.07        1.54      2.15 o 
  -8   7   4       13.99       17.27      5.45 o 
  -7   7   4        0.03        0.33      6.34 o 
  -6   7   4        6.66        2.07      4.03 o 
  -5   7   4       30.21       31.31      6.23 o 
  -4   7   4        1.07        1.39      3.37 o 
  -3   7   4       48.04       62.36      8.49 o 
  -2   7   4       30.55       26.50      5.83 o 
  -1   7   4        0.04       -2.53      3.15 o 
   0   7   4       58.93       52.12      6.70 o 
   1   7   4       59.70       67.01      5.74 o 
   2   7   4       36.46       33.87      3.26 o 
   3   7   4       80.33       92.77      5.26 o 
   4   7   4        9.01       17.17      3.64 o 
   5   7   4        0.52        2.78      2.37 o 
   6   7   4       17.21       18.53      3.88 o 
   7   7   4        7.47       -6.02      6.02 o 
   8   7   4        2.11       -3.46      5.47 o 
 -10   8   4        5.80       -1.50      3.17 o 
  -9   8   4       40.98       39.63      6.15 o 
  -8   8   4        9.73       19.52      4.47 o 
  -7   8   4       33.36       43.79     10.19 o 
  -6   8   4        3.32        3.83      3.51 o 
  -5   8   4        3.50        4.64      3.31 o 
  -4   8   4        0.09       -4.17      4.17 o 
  -3   8   4       48.10       42.32     10.79 o 
  -2   8   4        3.96        1.43      6.89 o 
  -1   8   4       70.10       72.37      9.96 o 
   0   8   4        6.85       10.62      3.62 o 
   1   8   4        6.37        2.15      1.53 o 
   2   8   4        0.88        3.19      1.92 o 
   3   8   4       42.63       44.47      5.56 o 
   4   8   4        0.01       18.76      4.18 o 
   5   8   4       31.46       28.58      4.73 o 
   6   8   4        0.13        0.54      6.89 o 
   7   8   4        1.61        0.81      4.40 o 
  -7   9   4        0.34        0.83      3.31 o 
  -6   9   4       12.74       11.46      4.95 o 
  -5   9   4        0.82        4.25      3.39 o 
  -4   9   4        1.01       -4.05      4.05 o 
  -3   9   4        8.28        9.52      4.49 o 
  -2   9   4       14.05       17.18      5.86 o 
  -1   9   4        0.03        0.65      4.34 o 
   0   9   4        1.85       -4.44      8.02 o 
   1   9   4       36.24       39.81     15.54 o 
   2   9   4        2.15        0.88      3.60 o 
   3   9   4       11.62       13.90      5.80 o 
   4   9   4       11.90       13.64      8.01 o 
 -16   1   5        4.01       11.32      5.21 o 
 -15   1   5        0.95       -1.20      2.57 o 
 -14   1   5        1.44        3.30      2.82 o 
 -13   1   5       81.87       93.70      4.75 o 
 -12   1   5       51.17       52.17      3.06 o 
 -11   1   5      425.64      413.59     10.27 o 
 -10   1   5      241.24      255.81      6.97 o 
  -9   1   5      108.82      101.28      4.04 o 
  -8   1   5      460.40      468.77      9.12 o 
  -7   1   5      124.13      143.42      5.26 o 
  -6   1   5      312.14      272.89      6.50 o 
  -5   1   5      195.01      216.52      5.55 o 
  -4   1   5      125.39      138.37      4.57 o 
  -3   1   5      859.13      825.32     12.77 o 
  -2   1   5      106.11      105.84      3.98 o 
  -1   1   5     1093.11     1111.95     21.15 o 
   0   1   5      720.62      727.19     11.28 o 
   1   1   5     1058.40     1037.73     20.41 o 
   2   1   5     1483.38     1649.61     18.42 o 
   3   1   5      119.47      121.84      4.56 o 
   4   1   5      421.36      420.71      6.56 o 
   5   1   5       73.43       63.02      2.66 o 
   6   1   5      187.46      208.60      5.95 o 
   7   1   5       62.22       59.50      3.38 o 
   8   1   5      177.48      171.64      6.82 o 
   9   1   5      336.05      356.45     11.52 o 
  10   1   5        9.38       11.88      4.72 o 
  11   1   5       25.42       24.75      9.88 o 
  12   1   5        0.02        0.02      3.15 o 
 -16   2   5        1.00        1.23      3.85 o 
 -15   2   5        0.46        5.93      3.45 o 
 -14   2   5        0.12       -2.69      2.69 o 
 -13   2   5       40.09       38.22      4.29 o 
 -12   2   5        0.49       -1.35      2.78 o 
 -11   2   5       13.93       18.38      2.72 o 
 -10   2   5       17.11       19.76      2.31 o 
  -9   2   5        8.05        9.89      1.87 o 
  -8   2   5      269.37      259.38      6.87 o 
  -7   2   5       19.98       25.20      2.35 o 
  -6   2   5       38.43       38.13      2.47 o 
  -5   2   5      211.03      211.75      5.63 o 
  -4   2   5      765.80      759.51     11.54 o 
  -3   2   5       62.10       75.29      3.47 o 
  -2   2   5       23.73       21.65      5.12 o 
  -1   2   5     1685.68     1742.02     42.35 o 
   0   2   5      271.57      273.95      6.18 o 
   1   2   5       78.57       86.55      3.58 o 
   2   2   5       45.69       57.03      3.56 o 
   3   2   5      367.24      404.94      8.18 o 
   4   2   5      427.82      487.70      9.04 o 
   5   2   5       10.08        8.75      1.43 o 
   6   2   5        1.63        1.89      0.99 o 
   7   2   5        0.01       -1.04      1.24 o 
   8   2   5       41.34       37.54      3.58 o 
   9   2   5       20.58       17.54      3.23 o 
  10   2   5       33.06       36.21      6.11 o 
  11   2   5        0.77       -3.68      3.68 o 
  12   2   5       13.03       12.82      4.85 o 
 -15   3   5        1.59        4.53      9.63 o 
 -14   3   5       11.59       18.48      5.20 o 
 -13   3   5       21.32       32.00      4.69 o 
 -12   3   5       32.80       25.57      9.85 o 
 -11   3   5       47.02       43.93      3.15 o 
 -10   3   5       24.36       22.23      2.32 o 
  -9   3   5      313.91      291.30      6.18 o 
  -8   3   5        8.61       10.70      1.42 o 
  -7   3   5       33.46       38.27      3.18 o 
  -6   3   5      144.01      151.44      5.94 o 
  -5   3   5      272.39      257.29     11.89 o 
  -4   3   5      269.16      236.37     11.60 o 
  -3   3   5      612.10      591.19     26.32 o 
  -2   3   5      107.64      117.85     12.08 o 
  -1   3   5        5.15        5.51      2.28 o 
   0   3   5      688.55      691.35     15.40 o 
   1   3   5        2.37        4.14      1.13 o 
   2   3   5      145.17      123.94      4.92 o 
   3   3   5       87.28       87.06      3.92 o 
   4   3   5       66.74       79.74      4.40 o 
   5   3   5      297.42      293.77      8.47 o 
   6   3   5        4.82        4.82      1.52 o 
   7   3   5      309.69      333.51     10.20 o 
   8   3   5        7.54        2.16      2.65 o 
   9   3   5        8.42        6.61      2.92 o 
  10   3   5       14.99       11.00      5.00 o 
  11   3   5        0.40       -3.49      4.17 o 
 -15   4   5       26.87       32.58      7.61 o 
 -14   4   5        1.07        4.76      4.33 o 
 -13   4   5        3.49        1.25      2.97 o 
 -12   4   5        2.20        4.30      3.00 o 
 -11   4   5        0.07       -3.02      8.96 o 
 -10   4   5       49.39       43.23      3.31 o 
  -9   4   5       72.78       68.86      4.78 o 
  -8   4   5       28.03       26.92      3.99 o 
  -7   4   5      319.24      323.85     22.45 o 
  -6   4   5       12.66        9.98      2.20 o 
  -5   4   5       27.61       21.80      2.57 o 
  -4   4   5       69.02       57.74      6.87 o 
  -3   4   5      650.30      640.91     20.86 o 
  -2   4   5      841.08      925.57     20.97 o 
  -1   4   5       99.72      123.76      8.22 o 
   0   4   5       36.03       27.63      6.07 o 
   1   4   5      536.84      560.00     20.27 o 
   2   4   5      175.97      192.72      8.26 o 
   3   4   5        0.83        0.90      1.42 o 
   4   4   5      142.63      151.57      7.01 o 
   5   4   5       67.99       66.67      5.48 o 
   6   4   5      255.36      261.58     10.71 o 
   7   4   5        3.04        2.56      3.16 o 
   8   4   5        1.41       -1.21      6.45 o 
   9   4   5       10.97        6.11      3.46 o 
  10   4   5        5.76        5.39      5.82 o 
  11   4   5       10.14        9.75      5.32 o 
 -14   5   5        0.05       -1.25      5.03 o 
 -13   5   5        1.77        6.51      3.40 o 
 -12   5   5        0.61        2.82      2.58 o 
 -11   5   5        0.10       -0.20      2.04 o 
 -10   5   5       41.85       47.45      6.48 o 
  -9   5   5       38.98       41.40      3.11 o 
  -8   5   5       23.12       18.83      2.77 o 
  -7   5   5      125.79      127.46      6.91 o 
  -6   5   5        0.01       -1.69      1.69 o 
  -5   5   5       29.73       36.49      2.39 o 
  -4   5   5       60.05       49.66      2.91 o 
  -3   5   5       37.23       43.75      4.13 o 
  -2   5   5      315.09      289.27     22.36 o 
  -1   5   5       12.29        8.78      1.51 o 
   0   5   5        0.82        4.28      1.52 o 
   1   5   5      271.33      264.20     21.99 o 
   2   5   5       80.20       82.38      8.28 o 
   3   5   5       22.08       18.86      4.30 o 
   4   5   5      121.11      118.68      7.49 o 
   5   5   5      231.63      225.20     10.31 o 
   6   5   5        0.35       -0.91      3.37 o 
   7   5   5        9.70        6.95      2.53 o 
   8   5   5       22.54       24.43      8.06 o 
   9   5   5        0.53       -3.63      3.63 o 
  10   5   5       43.42       54.62     13.61 o 
 -13   6   5        3.57       10.00      4.34 o 
 -12   6   5        4.70        4.03      5.98 o 
 -11   6   5       11.66       16.38      5.21 o 
 -10   6   5       19.03       12.29      4.69 o 
  -9   6   5        7.55        4.04      2.59 o 
  -8   6   5        0.34       -2.60      3.57 o 
  -7   6   5       20.66       22.80      3.72 o 
  -6   6   5       21.50       18.01      3.01 o 
  -5   6   5        3.13        3.56      2.81 o 
  -4   6   5       20.99       16.51      4.16 o 
  -3   6   5       36.42       39.51      9.18 o 
  -2   6   5        8.90       11.32      2.53 o 
  -1   6   5      324.34      330.45      9.99 o 
   0   6   5       94.31      104.64      6.96 o 
   1   6   5       14.20       10.68      2.58 o 
   2   6   5        2.44        1.20      5.26 o 
   3   6   5       15.40       14.75      4.01 o 
   4   6   5      100.28      120.98     10.54 o 
   5   6   5        2.25        0.43      1.98 o 
   6   6   5       91.00       74.82      8.47 o 
   7   6   5        6.68        6.17      3.01 o 
   8   6   5        0.37       -5.22      5.22 o 
   9   6   5       10.31        6.02      5.58 o 
 -12   7   5        0.93        0.16      3.33 o 
 -11   7   5        0.17       -0.69      2.84 o 
 -10   7   5       11.94        8.54      3.36 o 
  -9   7   5        0.16        1.42      3.93 o 
  -8   7   5       39.81       37.38      6.91 o 
  -7   7   5       20.50       20.40      5.35 o 
  -6   7   5       37.07       46.13     10.64 o 
  -5   7   5       29.55       23.38      7.86 o 
  -4   7   5        3.92       20.01      7.94 o 
  -3   7   5        0.39        1.85      4.45 o 
  -2   7   5        1.07        0.37      0.88 o 
  -1   7   5       36.59       36.55      3.82 o 
   0   7   5        0.97        0.81      3.37 o 
   1   7   5        9.73       14.84      3.26 o 
   2   7   5       10.92        9.64      6.52 o 
   3   7   5       60.27       60.23      4.67 o 
   4   7   5       16.32       15.83      4.57 o 
   5   7   5        2.35        2.96      3.27 o 
   6   7   5        1.29       -2.34      6.79 o 
   7   7   5        3.87        5.65      6.19 o 
   8   7   5       11.91       20.82      9.21 o 
 -10   8   5        0.69       -3.01      5.14 o 
  -9   8   5       13.88       19.55      4.66 o 
  -8   8   5       14.13       28.28      6.52 o 
  -7   8   5       38.57       45.08      8.35 o 
  -6   8   5        9.34       15.28      5.27 o 
  -5   8   5       33.18       34.50      9.18 o 
  -4   8   5        2.34        1.98      3.56 o 
  -3   8   5       11.07        6.04      6.78 o 
  -2   8   5        4.88        0.12      6.30 o 
  -1   8   5       17.77       13.42      4.69 o 
   0   8   5        2.48        2.66      4.17 o 
   1   8   5       32.25       25.80      8.45 o 
   2   8   5       56.88       66.16      9.84 o 
   3   8   5        4.24        8.10      9.72 o 
   4   8   5        9.82        4.65      4.13 o 
   5   8   5       13.59        6.07      3.85 o 
   6   8   5        7.22        4.10      6.25 o 
  -7   9   5        5.38        4.58      3.67 o 
  -6   9   5        0.11        4.36      3.78 o 
  -5   9   5        4.56       -2.06      3.21 o 
  -4   9   5        4.14        6.43      4.53 o 
  -3   9   5        0.42       -1.58      3.80 o 
  -2   9   5        4.68        6.57     13.64 o 
  -1   9   5        1.20        7.33      4.04 o 
   0   9   5        0.17        7.43      4.95 o 
   1   9   5        8.08       12.93      5.81 o 
   2   9   5        0.38       -0.37      8.03 o 
   3   9   5        1.47       -0.82      3.70 o 
   4   9   5        2.37       -4.80      4.80 o 
 -16   0   6       19.84       23.49      9.85 o 
 -15   0   6        0.14       15.84      7.68 o 
 -14   0   6        2.03       -4.79      4.79 o 
 -13   0   6       24.89       28.27      6.12 o 
 -12   0   6        0.94        1.89      1.61 o 
 -11   0   6      223.18      209.10      8.33 o 
 -10   0   6      174.20      183.43      7.43 o 
  -9   0   6      322.38      353.28     10.90 o 
  -8   0   6      299.16      312.03     11.24 o 
  -7   0   6        0.14        5.50      1.26 o 
  -6   0   6     1137.21     1231.07     14.94 o 
  -5   0   6     4439.90     4712.42     38.03 o 
  -4   0   6     3427.80     3815.45     89.90 o 
  -3   0   6     3364.15     3505.63     35.51 o 
  -2   0   6       39.01       47.85      3.18 o 
  -1   0   6      453.56      435.20     10.33 o 
   0   0   6     4127.63     4243.89     33.81 o 
   1   0   6      650.76      737.59     13.32 o 
   2   0   6      165.44      196.32      7.16 o 
   3   0   6        8.78       13.12      2.18 o 
   4   0   6      919.15     1016.68     17.32 o 
   5   0   6      358.91      379.25     10.70 o 
   6   0   6       42.30       71.98      4.84 o 
   7   0   6        6.45        6.67      2.34 o 
   8   0   6      120.47      111.55      7.84 o 
   9   0   6       23.23       19.73      5.43 o 
  10   0   6        0.49       -3.87      4.43 o 
  11   0   6        1.23       -1.31      3.50 o 
 -16   1   6        0.15       -3.33      3.33 o 
 -15   1   6        0.04       -2.46      2.46 o 
 -14   1   6        0.18        1.19      2.15 o 
 -13   1   6        1.26        0.66      1.59 o 
 -12   1   6       55.11       51.21      3.57 o 
 -11   1   6        9.72        2.86      1.05 o 
 -10   1   6       14.24       10.15      1.81 o 
  -9   1   6        5.05        7.41      1.38 o 
  -8   1   6       21.60       16.33      2.12 o 
  -7   1   6       63.63       75.67      4.17 o 
  -6   1   6       35.06       39.34      3.01 o 
  -5   1   6        5.54       10.19      1.71 o 
  -4   1   6      101.99      110.31      4.23 o 
  -3   1   6       69.21       60.42      2.43 o 
  -2   1   6      992.82     1024.57     11.51 o 
  -1   1   6        7.46        5.50      1.42 o 
   0   1   6      444.17      441.77      6.78 o 
   1   1   6      514.94      538.41      8.41 o 
   2   1   6        0.91        0.61      0.80 o 
   3   1   6      761.55      738.75      9.44 o 
   4   1   6        2.46        4.30      0.96 o 
   5   1   6       13.94       12.19      1.47 o 
   6   1   6       92.91       83.56      4.06 o 
   7   1   6       57.88       58.16      3.58 o 
   8   1   6        3.42        1.29      1.83 o 
   9   1   6       19.18       17.68      6.95 o 
  10   1   6       55.99       62.19      9.47 o 
  11   1   6        0.70        3.40      5.29 o 
 -16   2   6        1.43       -1.92      6.11 o 
 -15   2   6        0.52        4.28      6.52 o 
 -14   2   6       21.88       14.50      5.68 o 
 -13   2   6       12.52        1.67      2.83 o 
 -12   2   6        3.60        4.13      2.16 o 
 -11   2   6       55.36       53.50      3.74 o 
 -10   2   6        8.70        8.69      1.90 o 
  -9   2   6       41.27       46.87      4.23 o 
  -8   2   6       41.29       26.56      3.84 o 
  -7   2   6     1255.36     1377.93     17.99 o 
  -6   2   6     1401.71     1387.92     18.70 o 
  -5   2   6      312.50      373.22     11.04 o 
  -4   2   6     1056.98     1149.84     18.12 o 
  -3   2   6      299.02      303.41     18.14 o 
  -2   2   6       20.78       17.82      5.11 o 
  -1   2   6      726.87      709.68     27.04 o 
   0   2   6      288.13      316.75     13.13 o 
   1   2   6       74.19       69.88      3.66 o 
   2   2   6     1311.96     1358.10     18.42 o 
   3   2   6      256.55      267.32      6.00 o 
   4   2   6       99.14      107.02      4.21 o 
   5   2   6       33.36       36.67      2.93 o 
   6   2   6      250.58      248.14      7.20 o 
   7   2   6       49.86       46.27      3.41 o 
   8   2   6       10.92        4.38      2.34 o 
   9   2   6        0.04        1.59      2.11 o 
  10   2   6        4.21        2.97      3.56 o 
  11   2   6        1.12        5.08      3.10 o 
 -15   3   6        0.01        2.04      5.35 o 
 -14   3   6       46.20       43.39      7.59 o 
 -13   3   6        2.87        3.23      4.28 o 
 -12   3   6       27.01       24.97      3.69 o 
 -11   3   6        3.82        3.71      1.84 o 
 -10   3   6       48.05       44.65      3.28 o 
  -9   3   6       62.32       39.54      6.43 o 
  -8   3   6        0.01       -1.29      1.29 o 
  -7   3   6      344.12      343.13      9.12 o 
  -6   3   6       68.90       72.28      5.50 o 
  -5   3   6        0.07        3.91      2.90 o 
  -4   3   6        0.86        0.80      2.72 o 
  -3   3   6       13.68       30.70      7.16 o 
  -2   3   6      287.60      299.04     20.27 o 
  -1   3   6      447.22      469.05     19.76 o 
   0   3   6        5.40        5.01      1.25 o 
   1   3   6       10.04       11.37      1.61 o 
   2   3   6      275.26      251.62      7.13 o 
   3   3   6      158.49      153.95      5.78 o 
   4   3   6      210.03      221.27      8.06 o 
   5   3   6      135.77      135.04      6.25 o 
   6   3   6      210.26      194.58      8.65 o 
   7   3   6        0.26       -1.51      2.69 o 
   8   3   6       17.15       12.06      3.53 o 
   9   3   6        5.49        0.35      2.35 o 
  10   3   6       10.27        7.63      4.17 o 
  11   3   6       22.77       16.71     16.69 o 
 -15   4   6        1.16        4.25      3.71 o 
 -14   4   6        0.48       -7.76      7.76 o 
 -13   4   6       27.80       29.79      5.90 o 
 -12   4   6        8.13        3.83      5.42 o 
 -11   4   6       20.74       17.38      3.91 o 
 -10   4   6        0.06        1.34      1.61 o 
  -9   4   6      322.86      324.79      9.62 o 
  -8   4   6       88.19       80.43      5.52 o 
  -7   4   6      199.12      221.63     12.34 o 
  -6   4   6        7.21        5.59      2.66 o 
  -5   4   6       47.32       40.29      5.70 o 
  -4   4   6      112.54      124.38     16.36 o 
  -3   4   6       20.94       23.94      4.43 o 
  -2   4   6       34.63       38.27      5.14 o 
  -1   4   6       28.21       32.78      7.69 o 
   0   4   6       62.53       78.00      7.45 o 
   1   4   6       54.53       44.76      4.77 o 
   2   4   6      193.66      206.84      8.25 o 
   3   4   6       21.57       24.15      3.04 o 
   4   4   6      153.54      137.00      8.14 o 
   5   4   6       19.78       17.52      3.12 o 
   6   4   6       64.62       55.53      4.86 o 
   7   4   6       14.45        6.56      3.21 o 
   8   4   6       13.43       13.28      4.29 o 
   9   4   6        2.15       -0.74      3.17 o 
  10   4   6        3.89       -6.06      6.06 o 
 -14   5   6       58.88       74.26     15.66 o 
 -13   5   6        0.14       -1.75      4.81 o 
 -12   5   6        1.35        1.85      2.95 o 
 -11   5   6        1.51        0.48      3.28 o 
 -10   5   6        7.57        9.38      4.32 o 
  -9   5   6       79.49       77.91      5.84 o 
  -8   5   6        0.34       -1.32      3.20 o 
  -7   5   6       20.25       17.46      3.03 o 
  -6   5   6       38.41       40.82      8.99 o 
  -5   5   6      125.79      112.25     14.37 o 
  -4   5   6      155.96      167.82      8.98 o 
  -3   5   6        0.13        2.81      2.03 o 
  -2   5   6        0.65        3.08      3.90 o 
  -1   5   6       17.86       26.51      4.45 o 
   0   5   6        0.02       -1.62      3.90 o 
   1   5   6        0.03        2.15      2.44 o 
   2   5   6       31.00       31.22      5.29 o 
   3   5   6        0.82        0.12      3.10 o 
   4   5   6       63.24       57.34      7.30 o 
   5   5   6       58.08       47.87      6.71 o 
   6   5   6        2.69        4.16      3.00 o 
   7   5   6       21.73       19.81      4.29 o 
   8   5   6        0.00       -5.16      5.16 o 
   9   5   6        0.36       -3.71      3.71 o 
 -13   6   6       29.87       37.56      7.30 o 
 -12   6   6        3.52        4.20      7.63 o 
 -11   6   6        1.38       -2.65      2.65 o 
 -10   6   6        0.03        4.89      3.24 o 
  -9   6   6       11.57       30.22      8.19 o 
  -8   6   6        8.31       18.12      6.84 o 
  -7   6   6       14.31       17.06      7.08 o 
  -6   6   6        0.90       -0.94      3.89 o 
  -5   6   6        4.71        7.18      5.85 o 
  -4   6   6       13.97       17.90      7.48 o 
  -3   6   6        0.35        0.08      4.42 o 
  -2   6   6       33.70       35.06      9.70 o 
  -1   6   6       50.65       63.49     12.29 o 
   0   6   6        0.00        7.28      5.42 o 
   1   6   6        5.74       10.01      5.81 o 
   2   6   6       73.56       61.72     12.89 o 
   3   6   6        5.17       32.23     16.68 o 
   4   6   6       92.51      107.66     12.28 o 
   5   6   6       10.32       12.78      4.52 o 
   6   6   6       31.14       45.79      6.78 o 
   7   6   6        5.25       -3.86      4.85 o 
   8   6   6        0.06       -5.54      5.80 o 
 -12   7   6        0.89        5.50      3.12 o 
 -11   7   6        0.00       -3.04      3.40 o 
 -10   7   6        0.60        1.47      2.07 o 
  -9   7   6        0.17       -0.06      3.03 o 
  -8   7   6        0.84        0.23      3.81 o 
  -7   7   6       19.73       21.63      7.98 o 
  -6   7   6       45.72       47.60     11.33 o 
  -5   7   6        0.47       -1.64      4.61 o 
  -4   7   6        0.41        0.86      3.84 o 
  -3   7   6        7.47        5.27      4.79 o 
  -2   7   6        4.29        8.04      5.72 o 
  -1   7   6        1.71       -1.74      4.49 o 
   0   7   6       10.12        7.29      5.55 o 
   1   7   6        9.91        6.05      5.45 o 
   2   7   6       71.13       85.28     15.77 o 
   3   7   6        0.54        2.48      5.03 o 
   4   7   6        0.73        5.19      3.65 o 
   5   7   6        0.06        1.61      3.44 o 
   6   7   6        2.38        2.56      3.47 o 
   7   7   6        0.81        2.24      4.43 o 
 -10   8   6        0.13       -2.11      3.46 o 
  -9   8   6        4.62        6.11      5.08 o 
  -8   8   6        0.94       -0.71      3.38 o 
  -7   8   6        0.39        0.00      6.15 o 
  -6   8   6        7.51       15.32      5.11 o 
  -5   8   6        3.61       11.58      4.99 o 
  -4   8   6        0.00        0.02      4.80 o 
  -3   8   6        0.28        5.68      5.92 o 
  -2   8   6        1.53        6.31      6.36 o 
  -1   8   6       12.76       18.46      7.99 o 
   0   8   6        0.75        0.03      4.51 o 
   1   8   6        7.73        0.52      5.57 o 
   2   8   6       26.63       21.14      6.07 o 
   3   8   6        1.72        5.75      5.26 o 
   4   8   6        1.01        6.13      4.21 o 
   5   8   6        0.52       -3.63      3.69 o 
  -7   9   6        0.08       10.09      4.43 o 
  -6   9   6       26.06       27.66      7.40 o 
  -5   9   6        2.39       -0.39      3.89 o 
  -4   9   6        0.05        4.42      4.03 o 
  -3   9   6        1.00        3.39      3.82 o 
  -2   9   6        0.20       -4.05      4.05 o 
  -1   9   6        8.35       12.33      5.58 o 
   0   9   6       35.13       39.63      8.56 o 
   1   9   6        1.76        0.46      4.02 o 
   2   9   6        6.25        4.28      5.54 o 
   3   9   6        0.04        5.25      8.24 o 
 -16   1   7        0.65       -0.58      3.03 o 
 -15   1   7        7.56        8.74      2.80 o 
 -14   1   7        4.04       -0.42      2.54 o 
 -13   1   7       43.31       42.27      4.84 o 
 -12   1   7      376.47      386.21      8.37 o 
 -11   1   7      172.02      164.58      6.43 o 
 -10   1   7      543.70      558.82     11.81 o 
  -9   1   7       68.39       82.87      5.06 o 
  -8   1   7       31.77       17.07      4.51 o 
  -7   1   7       55.54       52.17      5.03 o 
  -6   1   7        4.63        3.77      1.72 o 
  -5   1   7     1153.89     1325.42     15.25 o 
  -4   1   7      103.27      122.07      3.69 o 
  -3   1   7     1030.18     1091.96     15.73 o 
  -2   1   7      118.47      157.86      8.83 o 
  -1   1   7      151.95      168.89      5.60 o 
   0   1   7      662.62      699.03      8.57 o 
   1   1   7       15.14       16.34      1.66 o 
   2   1   7      144.08      123.64      4.40 o 
   3   1   7       30.27       33.87      2.28 o 
   4   1   7       42.20       46.47      2.70 o 
   5   1   7      213.22      211.03      5.73 o 
   6   1   7        0.32       -1.51      1.83 o 
   7   1   7      232.15      233.39      8.66 o 
   8   1   7        9.10        8.18      2.72 o 
   9   1   7       38.61       31.37      6.78 o 
  10   1   7        0.01       -5.24      9.88 o 
  11   1   7        1.24       -2.97      3.87 o 
 -16   2   7        1.18       -0.79      2.43 o 
 -15   2   7        0.51       -2.20      4.47 o 
 -14   2   7        9.52       12.85      4.64 o 
 -13   2   7        9.19        8.39      3.95 o 
 -12   2   7       58.94       56.35      5.60 o 
 -11   2   7      390.68      398.73     14.12 o 
 -10   2   7       89.21       83.30      6.04 o 
  -9   2   7       51.55       50.29      4.69 o 
  -8   2   7       43.86       43.41      3.96 o 
  -7   2   7      149.03      153.59      6.18 o 
  -6   2   7       43.95       46.89      2.59 o 
  -5   2   7       21.49       24.47      2.58 o 
  -4   2   7     1597.06     1583.36     37.42 o 
  -3   2   7       17.72       18.75      2.48 o 
  -2   2   7      584.38      567.33     24.59 o 
  -1   2   7       37.43       43.57      3.85 o 
   0   2   7       61.55       63.23      4.27 o 
   1   2   7       58.13       68.78      4.82 o 
   2   2   7       33.81       31.23      2.59 o 
   3   2   7       43.02       39.27      2.61 o 
   4   2   7        0.64       -0.95      1.33 o 
   5   2   7        2.77        1.95      1.49 o 
   6   2   7       40.78       41.90      3.24 o 
   7   2   7        3.55        1.02      1.96 o 
   8   2   7       33.28       36.61      4.69 o 
   9   2   7       60.94       52.66      7.31 o 
  10   2   7        8.37        8.10      3.76 o 
 -15   3   7        0.02        2.91      3.15 o 
 -14   3   7       61.13       69.45      9.22 o 
 -13   3   7        0.00       -0.02      5.41 o 
 -12   3   7       11.51       16.60      3.65 o 
 -11   3   7       15.79       17.72      4.02 o 
 -10   3   7       32.73       28.33      4.94 o 
  -9   3   7       55.41       45.89      4.64 o 
  -8   3   7      259.84      252.96      8.70 o 
  -7   3   7      136.41      119.96      4.83 o 
  -6   3   7      232.34      236.01      8.82 o 
  -5   3   7        1.22        0.56      1.81 o 
  -4   3   7       18.22       14.77      3.40 o 
  -3   3   7        5.41       -1.12      3.58 o 
  -2   3   7      131.82      143.80      9.73 o 
  -1   3   7      107.87       94.48      3.85 o 
   0   3   7      160.72      176.80      5.52 o 
   1   3   7      102.50      100.11      4.89 o 
   2   3   7       12.06       11.77      1.96 o 
   3   3   7        8.00        7.80      1.84 o 
   4   3   7       67.48       62.25      4.10 o 
   5   3   7      148.60      138.35      7.49 o 
   6   3   7       11.05       10.48      2.46 o 
   7   3   7       45.20       49.81      5.37 o 
   8   3   7        0.02        2.45      2.37 o 
   9   3   7        0.16       -0.23      4.44 o 
  10   3   7       32.34       26.44      6.96 o 
 -15   4   7        6.71        9.87      4.36 o 
 -14   4   7        0.27        1.89      2.64 o 
 -13   4   7      164.06      195.14     22.35 o 
 -12   4   7       31.28       42.16      5.92 o 
 -11   4   7       14.76       11.01      3.64 o 
 -10   4   7       34.55       32.61      2.53 o 
  -9   4   7       33.33       29.44      3.61 o 
  -8   4   7       69.44       54.66      6.49 o 
  -7   4   7      193.31      188.20     12.59 o 
  -6   4   7      283.45      297.11     15.16 o 
  -5   4   7       64.82       62.90      7.08 o 
  -4   4   7      106.33      123.69     14.85 o 
  -3   4   7      213.56      202.72     18.76 o 
  -2   4   7      359.92      399.07     16.72 o 
  -1   4   7        0.00       -2.59      3.77 o 
   0   4   7      277.52      275.92     13.00 o 
   1   4   7        0.66        0.84      1.42 o 
   2   4   7        2.47        1.38      1.34 o 
   3   4   7        3.98        4.76      2.28 o 
   4   4   7       56.88       49.88      4.54 o 
   5   4   7       37.65       31.10      3.79 o 
   6   4   7       16.44       19.92      4.06 o 
   7   4   7       24.88       28.44      4.76 o 
   8   4   7        1.44        3.72      3.22 o 
   9   4   7        0.11       -5.48      5.48 o 
  10   4   7       10.42       12.53      5.69 o 
 -14   5   7        1.33        1.79      3.24 o 
 -13   5   7       15.46       16.02      5.47 o 
 -12   5   7        1.39       -3.05      4.66 o 
 -11   5   7       12.76       18.14      4.35 o 
 -10   5   7        8.07        0.73      3.02 o 
  -9   5   7       38.27       39.00      8.50 o 
  -8   5   7       91.42       84.62     12.64 o 
  -7   5   7       25.40       48.84     10.11 o 
  -6   5   7      120.31      134.90     16.17 o 
  -5   5   7        2.78        0.12      3.08 o 
  -4   5   7       12.24        6.34      3.24 o 
  -3   5   7       32.20       34.76      5.64 o 
  -2   5   7       13.53       13.32      3.36 o 
  -1   5   7        5.32        2.31      3.73 o 
   0   5   7        1.14        1.92      2.48 o 
   1   5   7        8.66        5.12      2.45 o 
   2   5   7      138.15      145.00     10.99 o 
   3   5   7      204.12      184.61     13.17 o 
   4   5   7        0.85        4.44      3.26 o 
   5   5   7        0.08        0.56      2.76 o 
   6   5   7        5.82        7.19      3.08 o 
   7   5   7       11.73        6.15      4.06 o 
   8   5   7        5.74       -1.71      6.34 o 
   9   5   7        1.49       -5.14      6.33 o 
 -13   6   7        7.82        3.12      4.49 o 
 -12   6   7       13.07       12.49      6.14 o 
 -11   6   7        2.03        1.17      3.47 o 
 -10   6   7        4.09        7.87      4.60 o 
  -9   6   7       47.01       56.68     11.18 o 
  -8   6   7      271.81      336.33     26.55 o 
  -7   6   7       32.20       31.47      2.92 o 
  -6   6   7       22.52       20.55      2.67 o 
  -5   6   7       17.03       18.48      3.04 o 
  -4   6   7       22.25       23.91      3.73 o 
  -3   6   7      178.11      209.74     21.98 o 
  -2   6   7       12.18       16.76      7.02 o 
  -1   6   7       13.90        8.85      5.82 o 
   0   6   7      192.54      214.69     22.64 o 
   1   6   7        0.02       -3.42      5.31 o 
   2   6   7       79.61       70.86     13.68 o 
   3   6   7        4.59       -1.95      3.84 o 
   4   6   7        0.09       -1.28      2.85 o 
   5   6   7        0.84       -1.87      2.62 o 
   6   6   7        0.00        3.15      2.58 o 
   7   6   7        0.22        1.08      3.78 o 
   8   6   7        0.11       -4.96      4.96 o 
 -12   7   7        1.28        3.36      5.04 o 
 -11   7   7        0.87        2.63      6.45 o 
 -10   7   7       13.32       16.59      7.08 o 
  -9   7   7        0.23       -0.31      4.51 o 
  -8   7   7       12.64       18.67      7.32 o 
  -7   7   7        2.02        6.06      5.11 o 
  -6   7   7        2.53        0.57      4.83 o 
  -5   7   7       12.18        5.76      5.36 o 
  -4   7   7       31.27       37.45     11.00 o 
  -3   7   7        6.41        5.28      6.22 o 
  -2   7   7        0.09        4.47      5.39 o 
  -1   7   7        1.43        5.78      6.10 o 
   0   7   7       33.62       41.73     11.21 o 
   1   7   7       39.86       44.84     12.72 o 
   2   7   7        0.02       -1.14      7.11 o 
   3   7   7        4.04       -1.26      6.12 o 
   4   7   7       12.75        9.28      5.72 o 
   5   7   7        0.82        4.28      5.33 o 
   6   7   7        8.15       14.56      7.78 o 
 -10   8   7        1.33        3.40      8.27 o 
  -9   8   7        8.77       14.54      5.12 o 
  -8   8   7        2.31        3.61      3.60 o 
  -7   8   7        2.10        9.30      6.12 o 
  -6   8   7       42.27       44.36     12.20 o 
  -5   8   7       16.55       24.90      9.35 o 
  -4   8   7        0.94        8.32      6.85 o 
  -3   8   7        8.27       15.13      8.10 o 
  -2   8   7       20.37       17.06      8.62 o 
  -1   8   7       24.26       28.12     10.76 o 
   0   8   7       10.67       12.42      8.55 o 
   1   8   7       19.69       11.66      7.91 o 
   2   8   7        7.49        7.03      8.71 o 
   3   8   7        1.23       -0.24      3.28 o 
   4   8   7        2.76        2.75      3.57 o 
  -7   9   7        0.96        0.26      3.44 o 
  -6   9   7        9.80        8.73      4.89 o 
  -5   9   7        2.18        4.97      5.81 o 
  -4   9   7        0.51        1.17      4.06 o 
  -3   9   7        1.15        9.39      4.19 o 
  -2   9   7        1.40        1.33      3.81 o 
  -1   9   7        0.02       -4.11      4.48 o 
   0   9   7        0.09       -4.28      4.28 o 
   1   9   7        0.95       -4.77      4.77 o 
 -16   0   8       14.14       26.93     10.03 o 
 -15   0   8        1.96        1.56      2.76 o 
 -14   0   8       17.86       19.78      5.21 o 
 -13   0   8       69.73       85.65      9.59 o 
 -12   0   8      315.86      306.63     10.58 o 
 -11   0   8      238.69      258.79     16.02 o 
 -10   0   8     2363.64     2443.69     35.57 o 
  -9   0   8        2.79        4.64      1.31 o 
  -8   0   8       31.47       37.25      2.83 o 
  -7   0   8       79.55       69.97      4.77 o 
  -6   0   8      157.97      146.88     12.56 o 
  -5   0   8      131.74      138.14      7.65 o 
  -4   0   8      624.69      617.20     11.04 o 
  -3   0   8      197.00      269.27      9.62 o 
  -2   0   8       13.75       26.18      3.44 o 
  -1   0   8       43.42       61.48      4.15 o 
   0   0   8      294.63      300.71      9.46 o 
   1   0   8       29.76       31.08      3.29 o 
   2   0   8        0.00       -0.91      1.82 o 
   3   0   8      318.87      330.53     11.16 o 
   4   0   8        7.95        8.76      2.75 o 
   5   0   8      314.16      326.45     11.37 o 
   6   0   8        9.67       12.37      2.46 o 
   7   0   8      181.53      184.60     11.85 o 
   8   0   8       80.07       99.77     11.32 o 
   9   0   8       17.35       20.22      7.54 o 
  10   0   8        4.77       -0.24      3.85 o 
 -16   1   8        5.45        8.68      3.63 o 
 -15   1   8       11.83        7.81      3.00 o 
 -14   1   8        6.98        9.90      2.68 o 
 -13   1   8       18.41       19.63      3.03 o 
 -12   1   8        1.43        2.16      1.04 o 
 -11   1   8      327.72      336.77      8.24 o 
 -10   1   8        1.50        1.79      1.90 o 
  -9   1   8      133.96      121.49      6.21 o 
  -8   1   8      121.40      114.74      6.89 o 
  -7   1   8      292.06      310.08      8.00 o 
  -6   1   8      135.47      119.39      4.89 o 
  -5   1   8       27.75       34.17      2.16 o 
  -4   1   8      535.10      503.31      9.37 o 
  -3   1   8       88.66      134.22      6.00 o 
  -2   1   8        7.30        7.56      3.07 o 
  -1   1   8      151.90      153.74      6.18 o 
   0   1   8        0.09       -0.38      0.77 o 
   1   1   8       10.20        9.84      1.44 o 
   2   1   8        0.84        0.41      1.20 o 
   3   1   8       20.74       17.71      1.82 o 
   4   1   8       27.87       29.77      2.51 o 
   5   1   8       56.35       57.81      3.44 o 
   6   1   8       23.93       23.61      2.63 o 
   7   1   8        5.80        5.30      2.21 o 
   8   1   8        8.06       12.41      3.03 o 
   9   1   8        4.51       -3.17      8.58 o 
  10   1   8       22.27       19.88      5.99 o 
 -16   2   8        1.55        5.38      2.87 o 
 -15   2   8        3.73        5.18      2.53 o 
 -14   2   8        4.35       -0.96      2.66 o 
 -13   2   8       84.36      101.99     10.10 o 
 -12   2   8      340.12      358.96     15.51 o 
 -11   2   8        3.36        2.17      2.37 o 
 -10   2   8      168.25      165.61      7.49 o 
  -9   2   8        1.73       -0.24      1.72 o 
  -8   2   8      311.67      319.66      9.57 o 
  -7   2   8       17.46       15.06      1.97 o 
  -6   2   8      307.98      296.44      6.54 o 
  -5   2   8       68.70       70.43      4.32 o 
  -4   2   8      123.35      109.74      6.39 o 
  -3   2   8       27.34       17.35      2.79 o 
  -2   2   8       46.40       32.77      2.98 o 
  -1   2   8       78.01       74.47      4.43 o 
   0   2   8       20.93       18.38      3.18 o 
   1   2   8      122.07      134.66      6.48 o 
   2   2   8        0.10        0.08      1.16 o 
   3   2   8      142.80      150.95      5.46 o 
   4   2   8        0.12       -1.22      1.37 o 
   5   2   8      232.20      239.94      7.84 o 
   6   2   8       74.64       67.24      5.24 o 
   7   2   8       34.06       41.55      4.36 o 
   8   2   8       18.64       19.19      3.59 o 
   9   2   8       12.90       13.58      5.01 o 
  10   2   8       16.12        7.50      4.39 o 
 -15   3   8        6.67        8.59      4.15 o 
 -14   3   8        1.39       -0.85      3.10 o 
 -13   3   8        0.25       10.20      5.55 o 
 -12   3   8        5.09        6.68      3.00 o 
 -11   3   8      240.39      236.32     11.40 o 
 -10   3   8        5.06        3.22      2.28 o 
  -9   3   8      361.22      354.99     15.94 o 
  -8   3   8      199.90      203.34     14.85 o 
  -7   3   8        2.50        2.25      0.88 o 
  -6   3   8       80.32       81.88      6.46 o 
  -5   3   8       32.47       21.69      4.38 o 
  -4   3   8       12.99       11.11      3.58 o 
  -3   3   8      686.69      757.23     23.10 o 
  -2   3   8      364.67      366.36     12.50 o 
  -1   3   8       76.13       85.57      3.86 o 
   0   3   8       10.04        6.85      1.55 o 
   1   3   8       48.68       43.38      3.37 o 
   2   3   8       91.41       92.50      5.13 o 
   3   3   8       34.47       31.42      3.02 o 
   4   3   8       31.12       29.46      3.47 o 
   5   3   8        1.09        0.52      1.70 o 
   6   3   8        7.58        7.93      2.51 o 
   7   3   8        0.01       -2.34      2.34 o 
   8   3   8       28.97       29.18      5.34 o 
   9   3   8        8.85        9.20      4.91 o 
 -15   4   8       14.89       15.13      7.97 o 
 -14   4   8       48.43       72.43     14.69 o 
 -13   4   8       26.18       20.93      8.54 o 
 -12   4   8        1.40        0.79      2.14 o 
 -11   4   8        0.37        0.13      2.58 o 
 -10   4   8       23.98       22.56      6.61 o 
  -9   4   8       27.32       26.64      3.74 o 
  -8   4   8      322.34      328.53     12.08 o 
  -7   4   8       93.29       80.00     11.85 o 
  -6   4   8      131.48      123.36     14.72 o 
  -5   4   8      113.31      118.14     14.69 o 
  -4   4   8       52.33       44.56      9.27 o 
  -3   4   8       20.73       11.91      5.69 o 
  -2   4   8      591.35      584.95     32.97 o 
  -1   4   8       45.15       41.52      4.38 o 
   0   4   8       10.28        7.15      2.62 o 
   1   4   8      100.82      108.01      9.29 o 
   2   4   8        4.88        0.60      2.97 o 
   3   4   8      100.23      104.76      6.00 o 
   4   4   8       34.73       22.52      5.34 o 
   5   4   8       21.75       18.88      4.36 o 
   6   4   8       21.11       19.56      4.28 o 
   7   4   8       28.69       32.02      5.26 o 
   8   4   8        4.09        0.97      3.25 o 
   9   4   8       48.68       69.79     11.39 o 
 -14   5   8       17.61       18.78      8.63 o 
 -13   5   8       10.46       26.29      9.94 o 
 -12   5   8        6.62        4.89      3.23 o 
 -11   5   8        0.87       -0.93      6.27 o 
 -10   5   8        2.68        5.37      4.22 o 
  -9   5   8       30.85       25.91      7.63 o 
  -8   5   8       10.69        9.88      5.38 o 
  -7   5   8      222.13      244.91     21.86 o 
  -6   5   8       88.83       96.51     14.28 o 
  -5   5   8       84.23      105.26     14.92 o 
  -4   5   8        0.10        1.24      2.64 o 
  -3   5   8        0.14        0.27      3.75 o 
  -2   5   8       22.27       22.55      7.86 o 
  -1   5   8       12.89       14.85      4.41 o 
   0   5   8        1.88        0.79      1.73 o 
   1   5   8       19.78       19.50      3.58 o 
   2   5   8        4.50        1.15      2.83 o 
   3   5   8        4.09        3.57      3.28 o 
   4   5   8        0.54       -4.03      4.03 o 
   5   5   8        2.26        0.10      2.76 o 
   6   5   8        9.41        5.99      2.98 o 
   7   5   8        1.01       -3.97      3.97 o 
   8   5   8       20.35       26.74      6.66 o 
 -13   6   8        1.01       -5.77      6.34 o 
 -12   6   8        9.11        8.02      6.77 o 
 -11   6   8        6.53        7.77      4.23 o 
 -10   6   8        9.58       21.00      7.06 o 
  -9   6   8        0.86        5.22      4.57 o 
  -8   6   8        2.82        1.20      4.27 o 
  -7   6   8        1.02        2.14      1.86 o 
  -6   6   8        1.96        2.67      1.95 o 
  -5   6   8       16.40       16.74      3.66 o 
  -4   6   8       65.60       71.56      7.15 o 
  -3   6   8      102.73      113.45     16.85 o 
  -2   6   8        3.21       -5.43      5.43 o 
  -1   6   8       44.78       56.88     12.20 o 
   0   6   8       18.40       14.24      6.45 o 
   1   6   8        0.40        2.60      3.79 o 
   2   6   8       20.12       36.92     11.16 o 
   3   6   8       13.73       11.89      4.63 o 
   4   6   8       15.86       16.37      4.90 o 
   5   6   8       21.50       32.64      6.38 o 
   6   6   8        0.11       -2.68      4.59 o 
   7   6   8       45.06       46.15     12.62 o 
 -11   7   8       12.06        3.17      4.89 o 
 -10   7   8        6.40       -0.63      4.11 o 
  -9   7   8        0.56       -0.32      3.56 o 
  -8   7   8        0.48        2.24      4.25 o 
  -7   7   8       37.29       55.71     12.99 o 
  -6   7   8        1.32       -1.34      5.86 o 
  -5   7   8       58.48       64.84     14.11 o 
  -4   7   8        0.43       -0.33      6.63 o 
  -3   7   8        0.51       -1.72      5.67 o 
  -2   7   8       32.89       45.31     12.20 o 
  -1   7   8        1.02        0.54      5.87 o 
   0   7   8        0.12        4.52      5.25 o 
   1   7   8        0.00       -6.94      6.94 o 
   2   7   8        8.93        3.50      6.41 o 
   3   7   8        6.02        3.49      5.60 o 
   4   7   8        1.40       -7.18      7.18 o 
   5   7   8        0.33        3.00      6.11 o 
  -9   8   8       10.43       12.02      7.08 o 
  -8   8   8        4.92        6.62      6.00 o 
  -7   8   8        5.36       11.21      6.86 o 
  -6   8   8       57.97       47.18     12.41 o 
  -5   8   8        0.68       -5.51      5.71 o 
  -4   8   8       10.84       10.03      7.09 o 
  -3   8   8        6.92        1.64      6.98 o 
  -2   8   8        3.00       -0.69      5.23 o 
  -1   8   8       13.73       24.13      9.73 o 
   0   8   8       14.87        4.59      6.33 o 
   1   8   8       21.49       31.38     11.52 o 
   2   8   8       15.56       15.07      7.64 o 
   3   8   8        0.74        1.74      5.42 o 
  -6   9   8        6.44        5.39      7.06 o 
  -5   9   8        0.08        0.73      5.52 o 
  -4   9   8        3.66        3.12      5.86 o 
  -3   9   8       11.62       15.61     10.92 o 
  -2   9   8        5.15        8.80      5.42 o 
  -1   9   8        0.15       -5.89      5.89 o 
   0   9   8        0.29       -3.57      4.52 o 
 -16   1   9        4.96        7.41      3.59 o 
 -15   1   9       38.98       46.19      6.63 o 
 -14   1   9        0.82        0.21      2.55 o 
 -13   1   9        0.54       -1.55      1.74 o 
 -12   1   9        4.64        2.90      1.41 o 
 -11   1   9       20.47       15.90      1.74 o 
 -10   1   9      151.84      177.49      7.08 o 
  -9   1   9       77.24       80.88      5.25 o 
  -8   1   9      232.93      225.32      6.91 o 
  -7   1   9       72.31       77.10      3.75 o 
  -6   1   9       61.47       65.34      3.37 o 
  -5   1   9       94.81       93.79      4.47 o 
  -4   1   9       17.82       12.93      1.68 o 
  -3   1   9       23.49       15.22      3.05 o 
  -2   1   9       24.94       24.32      2.76 o 
  -1   1   9        3.93        5.32      1.25 o 
   0   1   9      165.42      172.74      8.11 o 
   1   1   9       27.56       27.17      3.04 o 
   2   1   9       15.73       15.49      2.64 o 
   3   1   9      283.39      280.51      7.88 o 
   4   1   9       13.41        9.32      1.69 o 
   5   1   9       64.53       61.00      3.97 o 
   6   1   9      116.78      128.56      7.29 o 
   7   1   9        0.55       -0.14      2.07 o 
   8   1   9       24.83       27.69      6.52 o 
   9   1   9        0.09        0.34      3.29 o 
 -16   2   9        2.86        5.08      3.93 o 
 -15   2   9       16.08       32.90      7.39 o 
 -14   2   9       45.52       54.21      6.72 o 
 -13   2   9       20.43       28.65      4.49 o 
 -12   2   9       44.32       46.66      6.17 o 
 -11   2   9       52.94       52.28      4.53 o 
 -10   2   9      674.72      690.74     17.20 o 
  -9   2   9      276.95      277.20     14.26 o 
  -8   2   9        6.04        3.62      1.88 o 
  -7   2   9      196.23      202.41      8.81 o 
  -6   2   9      150.23      148.50      5.49 o 
  -5   2   9       13.53       14.03      2.21 o 
  -4   2   9        0.61        0.57      2.83 o 
  -3   2   9      247.63      249.76      7.22 o 
  -2   2   9      199.45      189.52      6.80 o 
  -1   2   9      149.93      166.92      6.73 o 
   0   2   9       15.48       11.26      2.82 o 
   1   2   9       47.11       48.89      4.08 o 
   2   2   9       31.25       39.89      3.30 o 
   3   2   9       17.27       23.45      2.96 o 
   4   2   9        1.90        2.38      1.50 o 
   5   2   9       48.21       42.69      3.99 o 
   6   2   9        0.78        1.77      1.90 o 
   7   2   9        4.81        3.52      2.75 o 
   8   2   9        1.87        3.88      5.52 o 
   9   2   9       28.57       33.58      7.50 o 
 -15   3   9       25.00       35.66      6.89 o 
 -14   3   9        7.46       20.40      7.79 o 
 -13   3   9       97.98      108.29      9.52 o 
 -12   3   9        0.09        2.58      2.69 o 
 -11   3   9       12.56       13.09      3.73 o 
 -10   3   9       27.75       30.56      7.26 o 
  -9   3   9       74.67       89.81     11.94 o 
  -8   3   9        4.87        3.72      1.28 o 
  -7   3   9       12.68       17.70      4.17 o 
  -6   3   9      128.41      123.25      9.59 o 
  -5   3   9       19.27       15.53      1.90 o 
  -4   3   9       65.35       67.79      5.59 o 
  -3   3   9        0.64        1.41      0.57 o 
  -2   3   9        8.79        4.72      0.99 o 
  -1   3   9       37.13       32.60      3.68 o 
   0   3   9      114.33      110.56      5.77 o 
   1   3   9      262.08      271.45     11.07 o 
   2   3   9        5.20        3.79      1.81 o 
   3   3   9       21.35       23.54      3.13 o 
   4   3   9       13.30        9.97      2.61 o 
   5   3   9        0.67       -0.11      2.54 o 
   6   3   9       12.49        8.05      3.09 o 
   7   3   9       10.68        9.51      2.90 o 
   8   3   9       23.20       20.41      6.61 o 
   9   3   9        0.37       -5.36      5.36 o 
 -15   4   9        2.17       -7.18      7.18 o 
 -14   4   9        5.37        4.72      4.55 o 
 -13   4   9        2.92        5.21      5.30 o 
 -12   4   9       38.64       43.02      6.68 o 
 -11   4   9      115.16      127.68     14.44 o 
 -10   4   9        5.54        3.64      3.76 o 
  -9   4   9       14.75       13.92      2.50 o 
  -8   4   9       27.60       27.61      4.36 o 
  -7   4   9       56.80       55.79     10.23 o 
  -6   4   9        6.78       13.17      5.76 o 
  -5   4   9        0.56        0.21      4.14 o 
  -4   4   9        4.42        5.81      4.91 o 
  -3   4   9        8.14        4.18      5.22 o 
  -2   4   9       14.26       14.13      2.73 o 
  -1   4   9       24.81       25.97      4.42 o 
   0   4   9        4.49        2.35      4.46 o 
   1   4   9        3.50        1.95      1.17 o 
   2   4   9        2.07        0.02      1.80 o 
   3   4   9        6.56        5.48      1.90 o 
   4   4   9        0.86        1.80      3.08 o 
   5   4   9        2.76       -0.67      2.47 o 
   6   4   9        0.06       -4.67      4.67 o 
   7   4   9        6.12        9.31      3.05 o 
   8   4   9        1.76        4.00      4.63 o 
 -14   5   9        5.92       -1.03      4.76 o 
 -13   5   9        5.91       -4.09      5.88 o 
 -12   5   9        7.21        9.22      4.01 o 
 -11   5   9        2.03        1.53      3.43 o 
 -10   5   9       37.80       43.10      9.58 o 
  -9   5   9       90.22       86.38     13.57 o 
  -8   5   9      109.45      105.36     15.20 o 
  -7   5   9      134.28      144.74     17.66 o 
  -6   5   9        4.36        7.61      5.52 o 
  -5   5   9       74.68       92.16     14.53 o 
  -4   5   9      105.10      110.74     15.73 o 
  -3   5   9      118.22      129.08     10.92 o 
  -2   5   9      242.32      251.50     16.00 o 
  -1   5   9       83.75       85.31      6.69 o 
   0   5   9       77.17       77.58      9.33 o 
   1   5   9       12.82       12.23      2.95 o 
   2   5   9        1.79        0.12      2.86 o 
   3   5   9        3.68        3.11      2.46 o 
   4   5   9        0.02       -2.45      3.10 o 
   5   5   9        3.99       -0.29      2.51 o 
   6   5   9       12.56       13.92      3.75 o 
   7   5   9        1.24       -2.90      3.00 o 
 -13   6   9       11.34       14.84      7.94 o 
 -12   6   9        0.11       -1.62      4.74 o 
 -11   6   9        0.75        4.66      4.30 o 
 -10   6   9       25.43       39.03      9.94 o 
  -9   6   9        4.91        3.03      4.19 o 
  -8   6   9       43.47       53.37     12.11 o 
  -7   6   9       50.87       45.34     11.35 o 
  -6   6   9        0.01        9.52      3.44 o 
  -5   6   9       22.46       17.33      3.96 o 
  -4   6   9        8.93        0.65      4.95 o 
  -3   6   9        0.69        4.65      3.41 o 
  -2   6   9       14.15       14.83      4.46 o 
  -1   6   9       68.33       92.60      9.89 o 
   0   6   9       11.81       25.20      9.50 o 
   1   6   9       16.59       14.73      6.82 o 
   2   6   9        0.07        3.99      5.41 o 
   3   6   9        4.99        4.11      3.30 o 
   4   6   9        0.94       -3.94      3.94 o 
   5   6   9       10.46       15.54      3.96 o 
   6   6   9        1.85        1.36      4.38 o 
 -11   7   9        4.47        2.78      4.13 o 
 -10   7   9        5.69        4.36      5.23 o 
  -9   7   9        3.50       11.66      6.84 o 
  -8   7   9       36.07       54.63     12.64 o 
  -7   7   9      154.78      189.69     23.16 o 
  -6   7   9       14.89        9.27      7.34 o 
  -5   7   9      176.54      177.03     22.94 o 
  -4   7   9        4.27        2.20      6.53 o 
  -3   7   9        0.20        3.85      6.09 o 
  -2   7   9       16.05       16.10      8.43 o 
  -1   7   9        0.24       -0.22      4.79 o 
   0   7   9       58.10       91.55     17.29 o 
   1   7   9        7.26        8.49      7.88 o 
   2   7   9       19.52       27.21     10.39 o 
   3   7   9        2.22        9.43      7.23 o 
   4   7   9        7.49       12.04      8.12 o 
  -9   8   9        0.25        0.82      3.86 o 
  -8   8   9       31.41       16.82      8.21 o 
  -7   8   9        0.16        0.86      4.35 o 
  -6   8   9       19.85       27.21     10.77 o 
  -5   8   9       22.53       16.91      9.04 o 
  -4   8   9       22.80       33.57     11.29 o 
  -3   8   9       12.39       10.94      7.77 o 
  -2   8   9       13.07       30.49     11.58 o 
  -1   8   9        4.90       -2.44      4.89 o 
   0   8   9        1.06        9.15      7.85 o 
   1   8   9        3.20        8.69      8.19 o 
   2   8   9        0.92        8.20      7.54 o 
 -16   0  10       69.03       91.02     11.32 o 
 -15   0  10        7.59        8.70      5.58 o 
 -14   0  10       13.21       17.80      4.77 o 
 -13   0  10        9.26        7.85      3.62 o 
 -12   0  10      145.57      150.53     11.79 o 
 -11   0  10       54.52       61.07      7.16 o 
 -10   0  10       18.07       12.47      3.68 o 
  -9   0  10      434.13      480.44     25.49 o 
  -8   0  10      154.97      164.39     15.03 o 
  -7   0  10      372.24      411.02     23.43 o 
  -6   0  10       23.36       24.16      2.10 o 
  -5   0  10      791.73      770.35     15.26 o 
  -4   0  10       31.01       43.85      4.39 o 
  -3   0  10       20.11       22.42      3.40 o 
  -2   0  10       43.34       30.71      4.27 o 
  -1   0  10      206.01      203.67     11.27 o 
   0   0  10        0.60        0.24      2.06 o 
   1   0  10       14.75       16.05      4.16 o 
   2   0  10        0.01       -1.05      2.46 o 
   3   0  10       35.33       40.91      7.68 o 
   4   0  10       68.63       75.83      7.25 o 
   5   0  10       73.49       74.47      7.29 o 
   6   0  10        0.11        1.66      1.74 o 
   7   0  10       41.20       40.37      7.13 o 
   8   0  10       11.13       12.81      6.03 o 
 -16   1  10        8.23       13.53      5.19 o 
 -15   1  10        0.43        6.76      3.57 o 
 -14   1  10        0.22       -2.12      2.12 o 
 -13   1  10        3.07        3.23      1.79 o 
 -12   1  10        6.39        7.29      1.70 o 
 -11   1  10       31.51       36.79      3.24 o 
 -10   1  10       44.39       41.97      3.04 o 
  -9   1  10        1.53       -1.27      1.56 o 
  -8   1  10       24.88       19.82      2.67 o 
  -7   1  10       43.88       38.47      4.09 o 
  -6   1  10       24.17       19.16      3.07 o 
  -5   1  10       24.88       28.31      3.24 o 
  -4   1  10      183.25      181.05      6.64 o 
  -3   1  10       24.30       22.32      2.99 o 
  -2   1  10       68.19       60.50      4.19 o 
  -1   1  10      205.93      213.94      8.72 o 
   0   1  10       60.98       51.14      4.61 o 
   1   1  10      386.08      383.45     10.14 o 
   2   1  10       39.02       50.99      4.05 o 
   3   1  10        3.24        4.34      1.53 o 
   4   1  10       58.79       66.00      4.62 o 
   5   1  10       12.13       17.43      2.66 o 
   6   1  10       28.38       19.58      4.11 o 
   7   1  10        3.42        2.24      1.97 o 
   8   1  10        3.85        9.17     18.74 o 
 -16   2  10        8.84       11.44      4.84 o 
 -15   2  10        8.17       11.08      4.31 o 
 -14   2  10        5.20       11.41      3.02 o 
 -13   2  10        0.14        0.48      1.64 o 
 -12   2  10        3.35        6.08      1.89 o 
 -11   2  10        8.85       15.17      2.61 o 
 -10   2  10      179.17      172.56      8.57 o 
  -9   2  10       77.79       94.09     12.18 o 
  -8   2  10        1.35        0.06      1.40 o 
  -7   2  10       39.69       39.37      3.02 o 
  -6   2  10        6.21        6.68      1.50 o 
  -5   2  10      408.45      414.70     11.20 o 
  -4   2  10       14.54       15.74      3.05 o 
  -3   2  10      126.61      123.08      8.09 o 
  -2   2  10        5.07        1.97      2.68 o 
  -1   2  10       42.71       37.69      6.03 o 
   0   2  10        0.76       -0.69      2.25 o 
   1   2  10        7.61       10.66      2.97 o 
   2   2  10       20.35       20.51      2.86 o 
   3   2  10        7.91        6.29      2.29 o 
   4   2  10        3.37        0.75      2.62 o 
   5   2  10        5.13        3.45      1.88 o 
   6   2  10       20.77       21.05      3.93 o 
   7   2  10       20.33       20.31      3.78 o 
   8   2  10       14.58       11.13      4.63 o 
 -15   3  10        0.37        0.85      2.79 o 
 -14   3  10       10.83       12.73      7.03 o 
 -13   3  10        0.16        0.10      2.81 o 
 -12   3  10        0.40        0.91      2.16 o 
 -11   3  10       27.04       25.97      6.90 o 
 -10   3  10        3.23        6.17      4.61 o 
  -9   3  10        8.98        5.06      4.58 o 
  -8   3  10      267.08      240.60     26.74 o 
  -7   3  10      181.42      182.08      6.16 o 
  -6   3  10      184.99      186.03      6.30 o 
  -5   3  10       18.64       17.42      2.12 o 
  -4   3  10       57.40       51.25      2.71 o 
  -3   3  10      473.66      506.81     16.24 o 
  -2   3  10       43.52       41.68      3.41 o 
  -1   3  10       17.97        8.35      5.03 o 
   0   3  10       16.96       20.97      2.91 o 
   1   3  10      104.93       88.62      5.41 o 
   2   3  10       25.52       22.16      3.09 o 
   3   3  10        1.16        0.00      2.74 o 
   4   3  10      105.69       97.87      6.82 o 
   5   3  10        8.25        6.33      2.55 o 
   6   3  10       18.32       15.46      3.50 o 
   7   3  10        0.29       -2.44      2.44 o 
   8   3  10        0.20        0.77      6.90 o 
 -15   4  10        3.84       -4.85      6.01 o 
 -14   4  10        3.21        4.24      5.34 o 
 -13   4  10       56.31       63.05      8.17 o 
 -12   4  10        0.70        3.05      3.86 o 
 -11   4  10        0.00        0.66      3.03 o 
 -10   4  10       49.87       48.48     10.06 o 
  -9   4  10      262.93      234.71     16.61 o 
  -8   4  10       57.24       71.95     12.33 o 
  -7   4  10      212.18      219.85     20.78 o 
  -6   4  10       18.08       18.95      7.17 o 
  -5   4  10       69.68       49.72     10.49 o 
  -4   4  10        8.24        3.99      4.37 o 
  -3   4  10       50.18       42.96      4.55 o 
  -2   4  10       28.14       24.14      3.13 o 
  -1   4  10      114.87      112.60      8.13 o 
   0   4  10       37.36       36.79      3.56 o 
   1   4  10       25.32       29.26      3.54 o 
   2   4  10        0.94       -1.22      3.20 o 
   3   4  10       33.53       37.29      4.80 o 
   4   4  10        0.08       -0.49      3.08 o 
   5   4  10        0.04       -2.76      2.93 o 
   6   4  10       31.43       26.58      4.50 o 
   7   4  10        0.72       -2.90      2.90 o 
 -14   5  10       16.40       15.12      7.56 o 
 -13   5  10        5.46        4.96      6.68 o 
 -12   5  10       24.74       21.88      5.75 o 
 -11   5  10       11.13       11.90      6.55 o 
 -10   5  10        9.71       16.87      6.99 o 
  -9   5  10       12.94       19.56      7.33 o 
  -8   5  10       11.89       18.51      7.66 o 
  -7   5  10        3.27        7.31      5.59 o 
  -6   5  10      183.56      200.77     21.61 o 
  -5   5  10        0.65        4.48      5.08 o 
  -4   5  10        5.30        6.49      3.56 o 
  -3   5  10        0.33        1.04      2.72 o 
  -2   5  10        0.44       -0.81      2.62 o 
  -1   5  10       20.22       12.91      2.97 o 
   0   5  10        6.46        6.56      3.71 o 
   1   5  10        9.17        5.08      3.61 o 
   2   5  10       96.87       84.74      8.39 o 
   3   5  10        0.08       -0.62      2.43 o 
   4   5  10        3.22        6.08      3.43 o 
   5   5  10        0.67       -1.79      3.07 o 
   6   5  10        2.39        0.02      2.83 o 
 -12   6  10       14.37        9.72      5.71 o 
 -11   6  10        0.16        3.14      5.26 o 
 -10   6  10        2.89        5.42      4.95 o 
  -9   6  10       54.40       50.19     11.46 o 
  -8   6  10       34.23       50.67     11.85 o 
  -7   6  10      290.83      289.02     27.22 o 
  -6   6  10       37.21       43.85     11.48 o 
  -5   6  10       46.37       42.04     11.50 o 
  -4   6  10       78.73       96.81      9.75 o 
  -3   6  10       44.18       61.59      8.21 o 
  -2   6  10        1.94        5.23      3.25 o 
  -1   6  10       21.87       21.90      5.48 o 
   0   6  10        0.11       -1.25      6.95 o 
   1   6  10        2.14       -0.05      5.50 o 
   2   6  10        0.19       -6.06      6.06 o 
   3   6  10        8.26       10.11      3.63 o 
   4   6  10        5.30        6.61      3.53 o 
   5   6  10        1.25        2.93      3.34 o 
 -11   7  10        2.62       11.64      7.02 o 
 -10   7  10       11.65       30.78     10.17 o 
  -9   7  10        3.34        5.00      5.36 o 
  -8   7  10        0.85        5.72      6.62 o 
  -7   7  10        4.98        8.82      7.23 o 
  -6   7  10        3.47        4.83      5.75 o 
  -5   7  10        9.88       16.60      8.47 o 
  -4   7  10        3.52       -1.43      4.80 o 
  -3   7  10       84.99       92.05     17.32 o 
  -2   7  10        5.22        8.94      6.75 o 
  -1   7  10        5.54       -2.09      5.20 o 
   0   7  10       10.32        9.32      7.20 o 
   1   7  10       16.64       11.82      7.48 o 
   2   7  10        4.27        6.36      7.34 o 
   3   7  10        4.97        2.82      5.33 o 
  -8   8  10       13.36       11.46      8.49 o 
  -7   8  10       24.71       22.51      9.22 o 
  -6   8  10       34.02       48.43     13.94 o 
  -5   8  10       66.51       68.78     16.08 o 
  -4   8  10        1.34       11.83      8.29 o 
  -3   8  10       15.65        2.02      5.03 o 
  -2   8  10        0.29        6.42      6.66 o 
  -1   8  10        1.50        1.10      5.87 o 
   0   8  10        4.57        7.36      7.64 o 
   1   8  10        1.36        2.92      5.26 o 
 -16   1  11        1.19       -3.14      3.14 o 
 -15   1  11        0.04        6.40      3.41 o 
 -14   1  11       12.78       15.93      4.67 o 
 -13   1  11        6.47        7.29      2.74 o 
 -12   1  11       10.18        8.16      1.79 o 
 -11   1  11        0.10       -0.55      1.20 o 
 -10   1  11       34.60       35.80      3.54 o 
  -9   1  11        5.49        8.09      1.70 o 
  -8   1  11       31.45       36.45      4.10 o 
  -7   1  11      164.36      149.94      8.32 o 
  -6   1  11       24.49       34.87      5.35 o 
  -5   1  11      310.22      300.55      8.86 o 
  -4   1  11      135.92      128.58      5.82 o 
  -3   1  11       12.71       15.09      2.33 o 
  -2   1  11      549.42      595.58     14.80 o 
  -1   1  11      123.95      131.26      7.28 o 
   0   1  11      126.01      153.43      9.48 o 
   1   1  11       49.25       45.13      3.81 o 
   2   1  11      127.69      138.85      6.38 o 
   3   1  11       87.16       95.46      5.59 o 
   4   1  11        1.27        0.67      1.75 o 
   5   1  11       69.61       84.25      5.49 o 
   6   1  11       17.60        9.12      2.82 o 
   7   1  11        1.26        3.23      3.16 o 
 -15   2  11       18.13       18.83      5.49 o 
 -14   2  11        0.33       -1.20      2.17 o 
 -13   2  11        0.06       -1.82      1.82 o 
 -12   2  11        4.71        1.42      1.47 o 
 -11   2  11       12.68        8.36      2.22 o 
 -10   2  11      111.63      107.84      8.59 o 
  -9   2  11       95.46      107.10      8.09 o 
  -8   2  11       20.04       24.41      2.92 o 
  -7   2  11        6.18        5.25      1.38 o 
  -6   2  11       14.27        9.12      1.87 o 
  -5   2  11       64.83       66.85      4.72 o 
  -4   2  11        2.58       -0.92      3.99 o 
  -3   2  11      197.12      179.50     16.48 o 
  -2   2  11       80.45       90.39      9.32 o 
  -1   2  11      194.87      179.49     13.27 o 
   0   2  11        8.32        3.42      2.48 o 
   1   2  11        0.34        1.55      2.84 o 
   2   2  11       10.91       12.33      4.19 o 
   3   2  11        7.39        8.73      3.07 o 
   4   2  11       17.79       18.71      3.99 o 
   5   2  11       24.48       16.28      3.82 o 
   6   2  11        6.10        0.17      2.76 o 
   7   2  11        0.77       -5.47      5.47 o 
 -15   3  11        3.21        3.25      3.33 o 
 -14   3  11        0.22        0.95      2.78 o 
 -13   3  11        0.02        1.15      2.58 o 
 -12   3  11        1.10       -2.87      2.87 o 
 -11   3  11        7.88        4.26      3.92 o 
 -10   3  11        7.81        1.47      3.70 o 
  -9   3  11       52.03       40.10      9.24 o 
  -8   3  11        4.46        4.52      1.45 o 
  -7   3  11       20.05       15.60      2.98 o 
  -6   3  11       70.46       64.90      3.65 o 
  -5   3  11        0.22        0.27      0.82 o 
  -4   3  11        0.56       -0.05      2.45 o 
  -3   3  11       10.60        7.46      2.28 o 
  -2   3  11        0.11       -5.48      5.48 o 
  -1   3  11      132.44      128.44      6.00 o 
   0   3  11        4.36        3.53      2.46 o 
   1   3  11        0.21       -0.95      2.02 o 
   2   3  11      193.97      213.52     10.90 o 
   3   3  11       58.65       63.64      5.69 o 
   4   3  11        4.79        6.49      2.52 o 
   5   3  11        0.02       -3.88      4.25 o 
   6   3  11       17.35       23.13      4.25 o 
   7   3  11        0.21       -4.98      4.98 o 
 -14   4  11        0.38       -4.42      5.63 o 
 -13   4  11       11.57       11.28      4.10 o 
 -12   4  11       27.38       46.63      9.79 o 
 -11   4  11        2.37       -3.85      3.85 o 
 -10   4  11        7.25       12.31      5.57 o 
  -9   4  11        6.77        7.41      2.19 o 
  -8   4  11        5.84        6.11      7.45 o 
  -7   4  11      186.16      197.19     20.55 o 
  -6   4  11       11.91       14.01      4.91 o 
  -5   4  11      162.62      151.56      8.98 o 
  -4   4  11       87.71       87.38      4.60 o 
  -3   4  11      106.61      102.28     15.66 o 
  -2   4  11       11.13        8.48      4.32 o 
  -1   4  11       26.39       23.60      2.91 o 
   0   4  11       16.71       11.66      3.33 o 
   1   4  11       31.56       41.39      5.63 o 
   2   4  11        0.91        1.42      3.39 o 
   3   4  11       11.80        9.28      2.93 o 
   4   4  11        1.32       -2.46      2.46 o 
   5   4  11        0.85       -2.47      2.47 o 
   6   4  11        0.08        0.44      2.57 o 
 -13   5  11        2.82        6.50      6.22 o 
 -12   5  11        0.50       -4.31      4.31 o 
 -11   5  11       22.59       22.81      7.95 o 
 -10   5  11        1.92        0.85      3.76 o 
  -9   5  11       69.33       67.01     13.00 o 
  -8   5  11        9.21       17.51      6.93 o 
  -7   5  11       23.30       22.72      8.73 o 
  -6   5  11       17.62       26.21      8.91 o 
  -5   5  11       27.87       43.23     10.69 o 
  -4   5  11       15.56       14.89      4.75 o 
  -3   5  11       16.19       10.95      4.55 o 
  -2   5  11      148.61      141.70     12.73 o 
  -1   5  11        4.55        4.75      2.32 o 
   0   5  11       13.03       16.94      4.14 o 
   1   5  11       24.49       29.22      5.18 o 
   2   5  11       24.98       20.76      4.44 o 
   3   5  11        1.96        3.57      2.88 o 
   4   5  11        1.51        5.22      3.02 o 
   5   5  11        0.01       -3.55      3.55 o 
 -12   6  11        0.87       -4.35      4.86 o 
 -11   6  11        4.48        8.99      4.86 o 
 -10   6  11        0.40        1.30      4.22 o 
  -9   6  11        0.49        2.06      4.09 o 
  -8   6  11        3.74       -0.74      6.01 o 
  -7   6  11       18.16       15.32      7.95 o 
  -6   6  11       62.90       81.51      9.15 o 
  -5   6  11      113.68      149.28     12.47 o 
  -4   6  11        6.97        7.63      3.97 o 
  -3   6  11        4.91        6.15      3.66 o 
  -2   6  11        1.14       -1.48      4.04 o 
  -1   6  11        0.21        0.24      6.14 o 
   0   6  11        0.05        1.83      6.49 o 
   1   6  11       19.74       16.99      7.46 o 
   2   6  11        0.05       -2.57      3.31 o 
   3   6  11        6.40        4.48      4.79 o 
   4   6  11        0.62       -2.58      4.24 o 
 -10   7  11        3.05        1.53      4.29 o 
  -9   7  11        0.43       -6.95      6.95 o 
  -8   7  11        0.17        7.72      6.25 o 
  -7   7  11        2.91        0.29      4.28 o 
  -6   7  11       47.54       47.23     12.51 o 
  -5   7  11        4.68        6.09      6.43 o 
  -4   7  11        4.91        2.89      5.71 o 
  -3   7  11        0.20       -5.99      5.99 o 
  -2   7  11        0.00       -2.39      6.03 o 
  -1   7  11        0.10        5.95      6.70 o 
   0   7  11        1.30       -2.42      5.76 o 
   1   7  11        0.32        5.83      6.24 o 
   2   7  11        1.50       -6.80      6.80 o 
  -7   8  11        0.01       -8.71      8.71 o 
  -6   8  11       28.48       34.49     11.45 o 
  -5   8  11        0.01        3.83      8.01 o 
  -4   8  11        0.05       -6.18      6.18 o 
  -3   8  11        1.05       22.21     10.35 o 
  -2   8  11        0.27        9.11      6.46 o 
  -1   8  11        0.02       -6.27      6.27 o 
 -16   0  12        6.16       10.78      5.79 o 
 -15   0  12        4.67       12.61      6.16 o 
 -14   0  12        5.72        7.11      4.56 o 
 -13   0  12       32.16       45.34      9.95 o 
 -12   0  12        1.58        1.74      3.80 o 
 -11   0  12        4.12        2.05      2.32 o 
 -10   0  12       63.48       71.95     11.29 o 
  -9   0  12      447.62      375.71     25.12 o 
  -8   0  12        7.54       13.58      5.81 o 
  -7   0  12      111.93       78.17     11.62 o 
  -6   0  12       77.54      145.21     15.91 o 
  -5   0  12       11.56       21.46      6.75 o 
  -4   0  12      930.97      934.22     39.69 o 
  -3   0  12      251.55      282.49     22.07 o 
  -2   0  12      799.50      727.84     35.44 o 
  -1   0  12      632.75      562.60     18.72 o 
   0   0  12      277.84      267.90     11.93 o 
   1   0  12       14.44        9.20      2.71 o 
   2   0  12       56.19       48.09      5.22 o 
   3   0  12       29.36       26.19      4.16 o 
   4   0  12        2.00        3.34      4.76 o 
   5   0  12        9.28       10.01      4.97 o 
   6   0  12        7.90        3.05      6.92 o 
   7   0  12        1.58        8.84      6.64 o 
 -15   1  12        5.44        1.87      2.41 o 
 -14   1  12        4.84        3.63      2.57 o 
 -13   1  12        6.28        4.97      2.69 o 
 -12   1  12        0.07       -1.24      1.62 o 
 -11   1  12        2.69        0.02      1.12 o 
 -10   1  12       10.34        9.06      3.07 o 
  -9   1  12        3.44        2.98      1.72 o 
  -8   1  12       33.07       25.25      3.78 o 
  -7   1  12       41.43       42.08      6.34 o 
  -6   1  12        4.22        3.25      1.97 o 
  -5   1  12        6.39        3.33      1.43 o 
  -4   1  12      105.38      110.40      6.22 o 
  -3   1  12       56.99       60.30      5.01 o 
  -2   1  12       47.20       41.19      4.53 o 
  -1   1  12       12.34       15.43      3.80 o 
   0   1  12      219.93      225.12     12.07 o 
   1   1  12       14.27       15.24      3.56 o 
   2   1  12       56.11       66.32      4.68 o 
   3   1  12       50.02       64.53      4.80 o 
   4   1  12        1.47       -1.02      3.30 o 
   5   1  12       11.39       12.63      3.19 o 
   6   1  12        0.14       -3.10      3.61 o 
 -15   2  12        4.82        9.85      3.98 o 
 -14   2  12        3.51        0.55      2.00 o 
 -13   2  12        0.03        1.09      1.55 o 
 -12   2  12        1.44        0.04      1.65 o 
 -11   2  12        4.01        0.51      1.43 o 
 -10   2  12       25.88       24.44      4.37 o 
  -9   2  12       29.08       18.69      5.98 o 
  -8   2  12       16.70       20.50      3.15 o 
  -7   2  12      164.20      161.14      8.65 o 
  -6   2  12      214.30      213.91      8.47 o 
  -5   2  12      133.25      121.20      7.35 o 
  -4   2  12      393.35      401.56     27.99 o 
  -3   2  12      228.95      230.33     14.85 o 
  -2   2  12      342.06      348.19     18.62 o 
  -1   2  12       63.82       55.62      8.11 o 
   0   2  12      180.83      169.82     13.70 o 
   1   2  12        7.34        2.83      3.28 o 
   2   2  12       72.57       73.32      7.04 o 
   3   2  12        0.77       -0.45      3.40 o 
   4   2  12        7.37        0.41      3.89 o 
   5   2  12        1.15       -0.89      3.74 o 
   6   2  12        2.22        2.99      3.40 o 
 -15   3  12        0.39       -3.19      3.19 o 
 -14   3  12        5.59        1.76      2.79 o 
 -13   3  12        0.74        1.72      1.87 o 
 -12   3  12        2.01        2.35      6.35 o 
 -11   3  12       10.10       10.39      3.09 o 
 -10   3  12       11.20       11.91      5.69 o 
  -9   3  12       34.06       30.87      3.35 o 
  -8   3  12      101.18       87.55      4.84 o 
  -7   3  12        0.66        1.85      1.08 o 
  -6   3  12       47.74       48.88      3.40 o 
  -5   3  12        1.76        4.39      3.42 o 
  -4   3  12       11.36        7.36      4.07 o 
  -3   3  12       85.28       84.74     22.69 o 
  -2   3  12       77.94       62.65      8.44 o 
  -1   3  12      100.51      102.23      5.67 o 
   0   3  12      111.75      107.28      7.67 o 
   1   3  12        1.79        2.16      2.63 o 
   2   3  12        0.33        1.54      2.48 o 
   3   3  12        0.33       -1.42      2.98 o 
   4   3  12       38.35       42.71      5.07 o 
   5   3  12        0.04       -2.75      2.75 o 
   6   3  12        0.00        3.62      3.42 o 
 -14   4  12        3.47        4.00      5.12 o 
 -13   4  12        0.12        1.57      2.47 o 
 -12   4  12       14.48       17.26      7.49 o 
 -11   4  12        0.02       -3.22      4.07 o 
 -10   4  12        3.55        3.05      4.19 o 
  -9   4  12        9.83       11.46      6.19 o 
  -8   4  12        6.29        5.94      2.38 o 
  -7   4  12       28.53       17.77      4.26 o 
  -6   4  12       26.43       22.62      4.82 o 
  -5   4  12      348.27      333.28     17.05 o 
  -4   4  12       87.01       95.96      7.65 o 
  -3   4  12       31.67       17.52      8.03 o 
  -2   4  12       53.36       55.84      5.97 o 
  -1   4  12       28.81       28.96      4.23 o 
   0   4  12       44.60       37.22      5.51 o 
   1   4  12        0.00        0.12      2.61 o 
   2   4  12       20.23       15.95      3.76 o 
   3   4  12       10.06       11.87      3.19 o 
   4   4  12        3.12        0.77      2.48 o 
   5   4  12       10.68        6.97      3.17 o 
 -13   5  12        3.32       10.65      4.74 o 
 -12   5  12        6.33        5.76      4.81 o 
 -11   5  12       18.14       19.60      7.80 o 
 -10   5  12        0.11       -2.65      4.16 o 
  -9   5  12        0.22        5.65      6.02 o 
  -8   5  12       14.42       16.72      7.50 o 
  -7   5  12        0.03       -3.64      5.49 o 
  -6   5  12       64.79       92.18     15.93 o 
  -5   5  12       17.62       13.99      9.30 o 
  -4   5  12       14.11       11.34      4.70 o 
  -3   5  12        3.36        1.57      3.79 o 
  -2   5  12        0.00       -1.16      3.02 o 
  -1   5  12       15.07       17.94      3.97 o 
   0   5  12        1.22        4.22      3.67 o 
   1   5  12       28.80       26.83      4.98 o 
   2   5  12       10.20        3.16      4.17 o 
   3   5  12       12.28        2.17      3.54 o 
   4   5  12        1.47        0.54      3.45 o 
 -11   6  12        7.11       17.64      8.00 o 
 -10   6  12        0.84       -1.02      4.61 o 
  -9   6  12        0.34        3.65      5.41 o 
  -8   6  12        1.40        4.82      4.59 o 
  -7   6  12       11.45        8.24      6.19 o 
  -6   6  12        1.41       -3.39      3.39 o 
  -5   6  12       15.64       18.39      5.39 o 
  -4   6  12        3.33        0.18      6.39 o 
  -3   6  12        2.08        7.14      3.81 o 
  -2   6  12       31.11       39.51      7.35 o 
  -1   6  12        1.47       -2.71      2.71 o 
   0   6  12        2.20       -3.30      3.30 o 
   1   6  12        3.29        6.40      2.93 o 
   2   6  12        2.80        3.74      3.19 o 
  -9   7  12        0.27       -1.32      5.40 o 
  -8   7  12        0.95       -4.66      5.58 o 
  -7   7  12        0.23       -6.92      6.92 o 
  -6   7  12        8.95        0.98      5.64 o 
  -5   7  12        3.15       -1.85      5.41 o 
  -4   7  12       13.52       18.96      9.53 o 
  -3   7  12        0.47        4.42      7.10 o 
  -2   7  12        5.81        8.13      7.80 o 
  -1   7  12        0.07       -1.01      4.58 o 
   0   7  12        4.62        1.38      3.21 o 
 -15   1  13        0.15        3.27      2.90 o 
 -14   1  13        7.26       10.58      3.03 o 
 -13   1  13        1.03       -0.33      2.47 o 
 -12   1  13        0.45        0.19      1.70 o 
 -11   1  13        8.03        7.36      5.16 o 
 -10   1  13       16.34       10.17      3.38 o 
  -9   1  13        0.26        1.99      4.87 o 
  -8   1  13      224.67      206.60     13.96 o 
  -7   1  13        0.03        3.06      1.39 o 
  -6   1  13      175.41      164.31      7.42 o 
  -5   1  13        1.26       -0.64      1.79 o 
  -4   1  13       18.79       17.61      1.94 o 
  -3   1  13       18.61       14.02      4.76 o 
  -2   1  13        6.05        5.87      3.37 o 
  -1   1  13      164.92      147.53     10.21 o 
   0   1  13        7.79        3.58      2.60 o 
   1   1  13      101.80      101.23      7.72 o 
   2   1  13        3.06        2.69      2.23 o 
   3   1  13        0.73       -2.08      2.30 o 
   4   1  13        0.07       -3.11      3.69 o 
   5   1  13        3.44       -1.80      2.75 o 
 -15   2  13        1.84       -3.25      4.77 o 
 -14   2  13        3.97        4.69      1.99 o 
 -13   2  13        5.19        8.00      2.20 o 
 -12   2  13        8.05       10.37      3.38 o 
 -11   2  13        9.48       11.20      3.46 o 
 -10   2  13       10.53       10.28      2.24 o 
  -9   2  13       12.97       16.83      7.48 o 
  -8   2  13       50.65       50.50      6.82 o 
  -7   2  13      124.91      122.82      9.04 o 
  -6   2  13        0.83       -0.89      1.71 o 
  -5   2  13       10.90        5.97      2.15 o 
  -4   2  13       47.10       41.90      6.86 o 
  -3   2  13       71.29       61.63      8.24 o 
  -2   2  13       45.00       38.43      6.86 o 
  -1   2  13        1.29        1.23      5.11 o 
   0   2  13      107.34      112.33      9.91 o 
   1   2  13        2.41        1.40      3.48 o 
   2   2  13       11.92       11.92      3.51 o 
   3   2  13        9.45        0.56      3.40 o 
   4   2  13        0.00       -3.64      3.64 o 
   5   2  13        0.19       -2.61      2.61 o 
 -14   3  13        0.60        2.21      3.03 o 
 -13   3  13       10.54       16.57      4.96 o 
 -12   3  13        0.02        1.15      3.67 o 
 -11   3  13        1.66       -1.25      3.64 o 
 -10   3  13       31.54       25.89      8.18 o 
  -9   3  13        3.74        1.86      1.81 o 
  -8   3  13        0.22       -0.75      1.61 o 
  -7   3  13        1.58        1.59      1.32 o 
  -6   3  13       33.94       34.40      3.02 o 
  -5   3  13       38.34       37.08     11.62 o 
  -4   3  13      179.82      197.07     14.40 o 
  -3   3  13       37.14       30.49      7.13 o 
  -2   3  13       14.53       11.01      4.20 o 
  -1   3  13        0.58        3.54      2.96 o 
   0   3  13       25.62       22.63      7.24 o 
   1   3  13        0.90       -3.14      3.14 o 
   2   3  13        0.84       -2.77      2.77 o 
   3   3  13       19.21       13.79      3.82 o 
   4   3  13        0.14        1.66      2.85 o 
   5   3  13        6.28        8.05      3.23 o 
 -13   4  13        0.71        0.37      4.13 o 
 -12   4  13        6.01        7.42      5.24 o 
 -11   4  13        3.35       -0.19      3.12 o 
 -10   4  13        0.04       -6.07      6.07 o 
  -9   4  13       13.79       28.89      9.15 o 
  -8   4  13        8.76        8.72      2.74 o 
  -7   4  13       19.74       20.30      4.74 o 
  -6   4  13       10.63        3.11      3.25 o 
  -5   4  13        0.04        1.60      2.56 o 
  -4   4  13       10.55       12.25      4.69 o 
  -3   4  13       29.44       27.56      6.23 o 
  -2   4  13        5.35        3.28      2.14 o 
  -1   4  13       13.72       17.57      3.72 o 
   0   4  13       35.99       33.98      4.77 o 
   1   4  13        2.91        2.31      2.47 o 
   2   4  13       46.39       58.38      5.88 o 
   3   4  13        3.75        0.39      3.76 o 
   4   4  13        8.67        6.85      3.18 o 
 -12   5  13        6.20        5.16      5.16 o 
 -11   5  13        0.36        3.32      4.35 o 
 -10   5  13        0.53        2.12      4.50 o 
  -9   5  13        0.08        0.02      3.37 o 
  -8   5  13        3.74        4.88      5.86 o 
  -7   5  13        2.11        0.55      2.32 o 
  -6   5  13       25.08       29.08      9.81 o 
  -5   5  13       16.43       28.01     10.11 o 
  -4   5  13       26.14       29.86      6.88 o 
  -3   5  13        1.82        2.03      2.01 o 
  -2   5  13        9.54        8.70      2.72 o 
  -1   5  13        0.28       -2.99      3.69 o 
   0   5  13        6.87        1.21      3.48 o 
   1   5  13        9.00       13.56      3.65 o 
   2   5  13        6.01        9.54      2.90 o 
   3   5  13        6.74        8.26      3.32 o 
 -11   6  13        5.01       -3.66      5.16 o 
 -10   6  13        1.04        2.73      4.43 o 
  -9   6  13        0.12       -0.84      5.63 o 
  -8   6  13        0.04       -0.52      4.24 o 
  -7   6  13        0.51        8.25      7.30 o 
  -6   6  13        4.26        8.03      3.96 o 
  -5   6  13        1.00        0.87      3.47 o 
  -4   6  13       29.94       35.54      7.22 o 
  -3   6  13        4.74        8.90      4.29 o 
  -2   6  13        2.06        1.16      3.45 o 
  -1   6  13       10.82        4.93      2.79 o 
   0   6  13        0.99        3.23      3.49 o 
   1   6  13       10.20       14.06      4.08 o 
  -8   7  13        6.86        0.95      5.22 o 
  -7   7  13        3.21       -0.54      4.61 o 
  -6   7  13        0.18       -8.61      8.61 o 
  -5   7  13       21.71       26.18     10.80 o 
  -4   7  13        1.87        5.41      5.77 o 
  -3   7  13        2.97        6.08      6.03 o 
  -2   7  13        0.62       -8.05      8.05 o 
 -15   0  14       26.45       29.38      8.88 o 
 -14   0  14        1.83        6.52      4.43 o 
 -13   0  14       21.15       24.02      7.51 o 
 -12   0  14       10.87       10.36      5.36 o 
 -11   0  14        2.81        2.97      3.02 o 
 -10   0  14        2.33        6.62      4.17 o 
  -9   0  14       58.26       50.25     10.70 o 
  -8   0  14        3.15        2.66      4.00 o 
  -7   0  14       11.49       65.39     11.86 o 
  -6   0  14      107.24      109.47     14.98 o 
  -5   0  14        0.58        1.11      4.03 o 
  -4   0  14       32.74       33.19      8.49 o 
  -3   0  14       82.52       78.10     12.95 o 
  -2   0  14       51.40       42.55     10.21 o 
  -1   0  14       18.36       24.15      7.71 o 
   0   0  14       11.03        5.67      4.76 o 
   1   0  14        9.59        9.51      4.11 o 
   2   0  14        0.61        0.86      2.84 o 
   3   0  14        0.16       -1.86      8.76 o 
   4   0  14        0.25        0.27      3.12 o 
 -15   1  14        0.45        4.64      3.24 o 
 -14   1  14        6.91       10.70      4.59 o 
 -13   1  14        7.47        3.95      2.90 o 
 -12   1  14        3.18       -0.52      2.03 o 
 -11   1  14        5.85        6.61      3.04 o 
 -10   1  14       26.48       31.36      5.52 o 
  -9   1  14        1.60        0.31      3.87 o 
  -8   1  14        9.49        8.75      4.10 o 
  -7   1  14       28.09       24.62      5.56 o 
  -6   1  14       15.86       18.99      5.31 o 
  -5   1  14        4.03        2.67      1.91 o 
  -4   1  14        3.80        1.61      1.93 o 
  -3   1  14       21.68       22.38      5.26 o 
  -2   1  14        0.80       -0.06      2.87 o 
  -1   1  14       35.47       32.77     10.07 o 
   0   1  14        2.67        1.64      6.58 o 
   1   1  14        8.67        6.25      3.16 o 
   2   1  14        0.03        1.07      2.34 o 
   3   1  14        0.16        3.13      2.30 o 
   4   1  14        0.12       -0.77      2.81 o 
 -14   2  14        8.95       11.94      5.01 o 
 -13   2  14        0.87       -2.42      5.11 o 
 -12   2  14        1.23        2.33      3.41 o 
 -11   2  14       11.64       13.57      3.57 o 
 -10   2  14        2.34        2.08      1.93 o 
  -9   2  14        5.11       18.83      7.81 o 
  -8   2  14        4.84        2.42      5.24 o 
  -7   2  14       16.74       14.17      7.10 o 
  -6   2  14        4.70        5.61      4.45 o 
  -5   2  14        1.40        7.29      5.72 o 
  -4   2  14        0.05        0.27      2.95 o 
  -3   2  14       17.43       15.99      4.96 o 
  -2   2  14       54.29       60.76      8.90 o 
  -1   2  14       34.39       34.40      7.02 o 
   0   2  14       19.98       23.03      4.87 o 
   1   2  14        9.68        2.89      5.10 o 
   2   2  14        0.57        1.29      2.71 o 
   3   2  14        0.91        3.48      2.90 o 
   4   2  14        0.29       -3.16      3.16 o 
 -14   3  14        0.23        0.62      2.98 o 
 -13   3  14        0.01        1.00      3.59 o 
 -12   3  14       20.35       33.99      9.35 o 
 -11   3  14        1.64        0.16      3.25 o 
 -10   3  14        2.02       -0.86      3.67 o 
  -9   3  14        9.52       15.97      7.08 o 
  -8   3  14        6.17       -0.61      5.20 o 
  -7   3  14       27.44       22.24      4.87 o 
  -6   3  14       11.39       12.95      4.23 o 
  -5   3  14        2.01       -0.41      3.27 o 
  -4   3  14        6.13        7.99      4.71 o 
  -3   3  14       13.14       13.49      4.56 o 
  -2   3  14        7.25       10.57      4.44 o 
  -1   3  14        7.96        5.27      4.09 o 
   0   3  14        0.49        2.01      4.82 o 
   1   3  14       28.94       32.43      5.94 o 
   2   3  14        1.52        1.60      3.12 o 
   3   3  14        8.78        1.86      4.14 o 
 -13   4  14        1.79        0.19      4.08 o 
 -12   4  14        0.66        1.34      3.89 o 
 -11   4  14        3.66        4.92      4.87 o 
 -10   4  14        7.72        6.69      5.54 o 
  -9   4  14        0.52        2.17      5.00 o 
  -8   4  14        1.08       -0.40      4.23 o 
  -7   4  14        3.95       -2.65      2.97 o 
  -6   4  14       17.99       13.42      4.39 o 
  -5   4  14        0.11       -1.89      4.02 o 
  -4   4  14        0.40       -0.54      5.02 o 
  -3   4  14        0.01       -3.13      3.34 o 
  -2   4  14       12.53       11.78      3.83 o 
  -1   4  14       20.43       18.62      4.53 o 
   0   4  14        9.72       12.82      8.29 o 
   1   4  14       17.76       19.39      6.04 o 
   2   4  14        7.50        9.49      3.69 o 
 -12   5  14        5.90        5.92      5.38 o 
 -11   5  14        0.78       -3.25      4.30 o 
 -10   5  14        0.66        2.79      5.06 o 
  -9   5  14        0.23        1.77      4.45 o 
  -8   5  14        0.67       -3.48      4.84 o 
  -7   5  14        1.63       -4.00      4.88 o 
  -6   5  14        4.14        3.57      9.58 o 
  -5   5  14       33.41       32.88      6.79 o 
  -4   5  14        0.45       -1.69      3.25 o 
  -3   5  14       26.79       17.10      4.60 o 
  -2   5  14        2.96        3.21      3.05 o 
  -1   5  14        2.49        2.13      3.66 o 
   0   5  14        0.11        1.38      3.98 o 
   1   5  14        1.72        0.47      3.36 o 
  -9   6  14        0.93        5.67      6.55 o 
  -8   6  14        1.04       -4.71      6.20 o 
  -7   6  14        0.10        8.04      6.51 o 
  -6   6  14        3.57        9.07      6.72 o 
  -5   6  14        3.80        6.06      4.52 o 
  -4   6  14       31.63       43.35      8.00 o 
  -3   6  14        1.84        2.00      3.36 o 
  -2   6  14        0.72        2.81      3.39 o 
  -1   6  14        2.88       10.41      4.69 o 
 -14   1  15        4.69       -3.85      3.85 o 
 -13   1  15        1.16        2.02      2.15 o 
 -12   1  15        0.07        3.82      6.69 o 
 -11   1  15        0.49       -0.66      2.85 o 
 -10   1  15        2.36       -2.61      4.17 o 
  -9   1  15        9.19        6.54      4.69 o 
  -8   1  15        0.72       -2.63      7.61 o 
  -7   1  15        2.97        0.84     10.66 o 
  -6   1  15        3.24        1.20      2.68 o 
  -5   1  15        0.25        0.49      3.24 o 
  -4   1  15        1.32        0.73      5.20 o 
  -3   1  15       18.85       16.16      6.95 o 
  -2   1  15        0.16       -0.61      3.05 o 
  -1   1  15        2.62       -1.79      4.54 o 
   0   1  15        0.04       -0.18      2.64 o 
   1   1  15        1.96        1.28      2.61 o 
   2   1  15        4.28        6.20      2.94 o 
   3   1  15        7.77       11.01      3.15 o 
 -14   2  15       10.77        6.19      7.98 o 
 -13   2  15        9.75        5.19      3.48 o 
 -12   2  15        0.83        6.05      5.35 o 
 -11   2  15        1.67       -1.37      4.36 o 
 -10   2  15        6.03       12.97      7.01 o 
  -9   2  15        2.43        5.09      2.69 o 
  -8   2  15       22.41       30.69      9.05 o 
  -7   2  15        7.87       21.57      7.98 o 
  -6   2  15        1.69        3.21      4.34 o 
  -5   2  15       16.36       11.78      6.06 o 
  -4   2  15        0.11        0.12      4.65 o 
  -3   2  15        1.61        0.66      3.15 o 
  -2   2  15       46.36       61.90     10.67 o 
  -1   2  15        1.81       -0.34      4.58 o 
   0   2  15        4.59        5.67      3.80 o 
   1   2  15       13.44        8.33      3.95 o 
   2   2  15        0.01       -3.10      3.10 o 
 -13   3  15        3.56       11.48      6.39 o 
 -12   3  15        2.39        4.30      4.70 o 
 -11   3  15        3.45        7.12      5.20 o 
 -10   3  15        2.04        3.34      4.17 o 
  -9   3  15        2.27       10.84      5.81 o 
  -8   3  15        0.77        1.71      4.24 o 
  -7   3  15        7.09       -0.89      4.45 o 
  -6   3  15        0.25        2.11      4.94 o 
  -5   3  15        3.98        7.11      3.76 o 
  -4   3  15        2.01       -0.58      2.98 o 
  -3   3  15        0.89        6.47      4.24 o 
  -2   3  15        1.57        1.32      2.80 o 
  -1   3  15       20.63       23.94      5.50 o 
   0   3  15       17.01       23.74      5.36 o 
   1   3  15        0.02        1.05      4.07 o 
   2   3  15        0.55        0.50      4.05 o 
 -12   4  15        0.00        4.03      6.87 o 
 -11   4  15        3.64        3.10      5.00 o 
 -10   4  15        3.29        3.14      4.80 o 
  -9   4  15        5.41        7.66      6.35 o 
  -8   4  15        5.94        3.70      5.17 o 
  -7   4  15        0.32       -0.57      5.23 o 
  -6   4  15       15.22       22.66      5.76 o 
  -5   4  15        0.45        0.22      2.92 o 
  -4   4  15       20.54       30.88      6.86 o 
  -3   4  15        1.21        0.57      3.24 o 
  -2   4  15        4.78       -0.62      3.06 o 
  -1   4  15       26.40       31.35      6.23 o 
   0   4  15        3.57        6.60      3.50 o 
   1   4  15        0.60        2.60      7.68 o 
 -10   5  15        0.16       -3.86      5.61 o 
  -9   5  15        0.19       -0.29      3.88 o 
  -8   5  15        6.69       15.39      8.17 o 
  -7   5  15        1.02        5.01      6.42 o 
  -6   5  15        0.05       -3.39      3.93 o 
  -5   5  15       14.60       19.27      4.77 o 
  -4   5  15        0.80        3.95      3.20 o 
  -3   5  15       18.65       17.46      6.91 o 
  -2   5  15        4.58        5.27      4.41 o 
  -1   5  15        0.33       -3.79      3.79 o 
  -7   6  15        0.43       -6.13      6.13 o 
  -6   6  15        1.21        0.38      5.42 o 
  -5   6  15        3.32        0.77      3.06 o 
  -4   6  15        0.00        5.43      3.04 o 
 -13   0  16        1.10        0.18      3.75 o 
 -12   0  16        0.98        0.50      3.10 o 
 -11   0  16        0.40        2.14      3.96 o 
 -10   0  16       18.96       30.48      9.31 o 
  -9   0  16       14.98       22.77      8.01 o 
  -8   0  16        6.67       26.56      8.49 o 
  -7   0  16       27.76       33.28      9.75 o 
  -6   0  16        9.69       10.71      6.57 o 
  -5   0  16       19.11       23.83      8.11 o 
  -4   0  16        5.13        9.02      6.07 o 
  -3   0  16        0.32        4.60      5.31 o 
  -2   0  16       11.18       14.08      7.14 o 
  -1   0  16       55.84       82.98     14.52 o 
   0   0  16        7.73       12.69      5.34 o 
   1   0  16        0.03       -0.21      5.70 o 
 -13   1  16        4.45        3.27      3.24 o 
 -12   1  16        0.83        6.42      5.46 o 
 -11   1  16        0.86        1.73      2.25 o 
 -10   1  16        1.37        1.58      3.86 o 
  -9   1  16        4.20        3.76      5.37 o 
  -8   1  16        2.88        7.70      3.84 o 
  -7   1  16        0.35        1.52      8.81 o 
  -6   1  16        3.61        7.07      3.99 o 
  -5   1  16        1.13       -1.58      2.98 o 
  -4   1  16        0.00       -0.78      3.84 o 
  -3   1  16        0.62        2.19      3.13 o 
  -2   1  16        0.77       -2.05      5.47 o 
  -1   1  16        2.46        1.90      3.27 o 
   0   1  16        6.33        8.65      4.16 o 
   1   1  16        1.35        5.12      3.06 o 
 -13   2  16        3.55        4.77      4.90 o 
 -12   2  16        9.34       13.96      7.26 o 
 -11   2  16        3.56        7.96      6.25 o 
 -10   2  16        0.81       -2.69      4.73 o 
  -9   2  16        0.37        3.21      4.19 o 
  -8   2  16        5.71        2.29      4.84 o 
  -7   2  16        3.90        8.75      6.00 o 
  -6   2  16        1.56        3.97      3.98 o 
  -5   2  16       15.46        7.81      5.78 o 
  -4   2  16        5.66       10.53      6.77 o 
  -3   2  16        1.37       14.51      7.31 o 
  -2   2  16        0.38        3.98      5.13 o 
  -1   2  16        0.17       -3.52      3.52 o 
   0   2  16        2.69        1.27      4.56 o 
   1   2  16        2.06        0.88      4.17 o 
 -12   3  16        1.87        0.73      4.50 o 
 -11   3  16        1.73       -3.90      4.68 o 
 -10   3  16        1.88       -3.02      4.49 o 
  -9   3  16        0.03       -2.23      4.77 o 
  -8   3  16        2.74        4.14      5.11 o 
  -7   3  16       12.36       18.65      8.20 o 
  -6   3  16        0.04       -0.63      4.47 o 
  -5   3  16        0.00        1.15      3.76 o 
  -4   3  16        1.84        4.31      7.72 o 
  -3   3  16        0.69       -2.97      3.99 o 
  -2   3  16        1.25        7.06      4.84 o 
  -1   3  16        1.21       -1.04      3.43 o 
   0   3  16        0.48       -3.67      5.52 o 
 -11   4  16        0.43        5.14      5.56 o 
 -10   4  16        0.79        3.39      6.85 o 
  -9   4  16        0.70        2.20      4.74 o 
  -8   4  16        0.29       -6.31      6.31 o 
  -7   4  16        0.14        2.75      5.12 o 
  -6   4  16        1.13        2.56      3.13 o 
  -5   4  16        1.10        5.05      3.70 o 
  -4   4  16        9.09       15.24      5.62 o 
  -3   4  16        4.50        7.66      3.85 o 
  -2   4  16        0.10        0.23      3.97 o 
  -1   4  16        9.45       11.89      4.56 o 
  -8   5  16        0.01       11.49      7.89 o 
  -7   5  16        0.94        1.50      4.60 o 
  -6   5  16        1.24       -2.88      6.17 o 
  -5   5  16        0.06       -0.15      3.12 o 
  -4   5  16        1.97        4.51      3.09 o 
 -12   1  17       15.57       16.75      7.11 o 
 -11   1  17        3.90        0.33      4.77 o 
 -10   1  17        3.13        3.30      4.97 o 
  -9   1  17        0.21       -0.94      4.11 o 
  -8   1  17        0.07        2.40      3.50 o 
  -7   1  17        7.32       13.51      5.29 o 
  -6   1  17        2.29        5.64      4.29 o 
  -5   1  17        6.87       10.82      4.77 o 
  -4   1  17        1.37        7.54      3.98 o 
  -3   1  17        0.33        2.19      2.99 o 
  -2   1  17        1.24       -0.80      3.23 o 
  -1   1  17        0.09        5.67      4.65 o 
 -12   2  17        1.13        9.50      6.37 o 
 -11   2  17        6.79        9.12      6.82 o 
 -10   2  17        0.59        8.34      5.95 o 
  -9   2  17        0.86       -2.58      5.01 o 
  -8   2  17        2.91        2.70      3.74 o 
  -7   2  17        0.82       -2.68      4.92 o 
  -6   2  17        0.00        1.89      5.36 o 
  -5   2  17        0.01       -1.76      4.53 o 
  -4   2  17        0.00       -4.87      5.67 o 
  -3   2  17        0.37        3.26      4.72 o 
  -2   2  17        1.15       -5.23      5.83 o 
  -1   2  17       16.48       18.78      8.95 o 
 -10   3  17        0.12       -7.38      7.38 o 
  -9   3  17        0.06        6.53      6.18 o 
  -8   3  17        0.00        4.48      5.34 o 
  -7   3  17        1.66        5.16      7.03 o 
  -6   3  17        0.46        4.39      6.85 o 
  -5   3  17        1.03        7.14      6.66 o 
  -4   3  17        0.57       -4.39      6.27 o 
  -3   3  17        0.50        8.54      4.87 o 
  -2   3  17        0.85        0.70      2.88 o 
  -8   4  17        2.33        6.98      6.33 o 
  -7   4  17        0.63        4.79      6.86 o 
  -6   4  17        0.31       -6.23      6.24 o 
  -5   4  17        1.31        0.39      4.32 o 
  -4   4  17        0.38        0.82      4.60 o 
 -11   0  18       12.53        8.66      6.14 o 
 -10   0  18        9.80       13.25      6.67 o 
  -9   0  18        3.91        3.67      4.92 o 
  -8   0  18        3.98       10.66      5.91 o 
  -7   0  18       11.71       25.26      9.93 o 
  -6   0  18        3.39       10.70      7.39 o 
  -5   0  18       15.08       11.46      6.25 o 
  -4   0  18        2.14        0.09      4.60 o 
  -3   0  18        1.50       -2.52      4.81 o 
 -10   1  18        0.63       -1.46      4.55 o 
  -9   1  18        4.84       11.12      6.79 o 
  -8   1  18        0.03       -3.54      5.95 o 
  -7   1  18        0.02        3.09      3.39 o 
  -6   1  18        0.84        3.36      3.71 o 
  -5   1  18        0.53        0.02      3.31 o 
  -4   1  18        1.66        3.73      4.02 o 
  -3   1  18        1.90        9.99      4.38 o 
  -9   2  18        8.29       14.70      7.62 o 
  -8   2  18        1.13       -5.28      6.15 o 
  -7   2  18        8.49       15.30      8.14 o 
  -6   2  18        0.01       -6.31      6.31 o 
  -5   2  18        2.25        3.91      5.60 o 
  -4   2  18        4.07        8.00      6.49 o 
                                                 
